# Supplementary material for: A severe red tide (Tampa Bay, 2005) causes an anomalous decrease in biological sound
Source: R Soc Open Sci. 2015 Sep 16;2(9):150337. doi: 10.1098/rsos.150337 (PMC4593689; doi:10.1098/rsos.150337)
Supplement: RMS Output- the raw RMS values that were used for analyses. [file rsos150337supp1.xlsx]

## Sheet: Sheet1
Low Band																					High Band
June					July					August					September						June					July					August					September
2005	2006	2011	2012		2005	2006	2011	2012		2005	2006	2011	2012		2005	2006	2011	2012			2005	2006	2011	2012		2005	2006	2011	2012		2005	2006	2011	2012		2005	2006	2011	2012
117.157	120.334	128.643	131.01		99.6381	118.665	133.652	132.373		105.828	130.703	130.972	130.921		114.16	118.808	129.873	129.04			88.9918	100.913	105.293	101.107		88.5718	105.944	97.4811	107.24		92.2597	111.824	97.8262	106.386		88.349	116.137	96.5518	103.661
113.964	120.731	131.299	131.331		97.1981	124.295	132.967	134.533		99.9826	133.397	131.225	134.985		112.995	119.195	128.548	128.382			85.5698	100.57	106.618	100.319		94.7672	109.661	95.8809	109.255		86.6711	113.145	100.248	104.247		91.0678	116.567	98.9488	102.918
106.797	118.391	131.083	131.316		96.3107	119.929	136.288	134.073		106.158	139.728	133.051	135.556		109.475	120.172	128.459	126.441			83.4723	102.227	106.944	100.302		87.3715	106.635	100.383	106.155		87.585	113.6	101.084	104.614		88.61	116.261	96.1353	103.016
103.863	115.394	129.26	128.786		101.495	115.62	135.958	135.118		103.164	131.617	130.639	125.693		109.58	117.924	129.165	122.496			83.841	100.595	104.546	101.22		87.9848	106.358	100.403	107.505		89.1489	111.466	100.889	105.804		87.1334	115.884	99.6072	102.778
113.215	117.827	129.983	127.892		103.831	119.208	134.252	134.897		103.228	131.463	130.731	133.506		108.448	117.044	129.045	129.303			86.3474	102.128	104.115	100.882		90.4719	106.13	104.1	106.98		86.4253	112.046	100.641	104.591		92.722	116.229	95.349	104.993
99.267	115.913	128.211	125.903		102.722	117.56	132.497	133.804		96.9318	134.063	129.65	131.315		110.592	119.298	128.794	129.188			83.9411	101.443	103.675	99.4126		89.2877	105.917	99.203	106.761		85.5185	111.97	104.363	104.203		87.3812	115.926	96.4379	104.263
110.446	112.653	128.142	125.786		96.9799	119.187	132.622	133.478		94.3319	132.381	130.565	133.073		108.92	117.38	130.085	129.974			84.0439	99.2089	103.165	101.575		85.9876	105.656	98.7026	107.373		83.5604	111.335	100.574	105.212		88.8571	114.765	96.5375	103.957
106.068	109.245	127.708	120.838		103.273	114.258	131.553	132.52		95.3789	131.458	130.185	129.147		109.649	124.748	130.2	130.46			83.7099	99.4372	103.843	101.933		86.8917	105.364	101.226	107.609		85.8632	112.18	100.146	104.443		91.6364	115.782	99.7107	103.969
95.3136	110.907	125.972	121.271		104.841	112.398	133.201	131.543		94.1204	132.163	129.999	126.707		109.654	116.263	128.31	130.909			82.6496	101.019	102.799	100.365		88.4945	105.004	99.38	106.897		86.8795	111.231	102.117	103.866		89.2917	113.79	102.24	104.232
98.284	110.949	124.515	121.094		102.68	115.074	134.153	126.943		91.4952	132.662	131.251	129.975		107.792	116.478	126.31	131.158			82.4094	100.528	102.881	100.526		85.6155	105.134	101.18	107.015		86.0544	111.644	99.8692	104.41		87.5387	114.998	97.2299	103.06
99.5176	112.047	121.63	126.755		110.412	112.441	134.126	123.06		94.8187	131.389	130.959	122.996		111.645	113.713	129.071	131.962			83.3828	99.9634	102.809	101.514		86.6189	105.44	100.679	107.273		86.4879	112.677	100.521	103.816		91.5278	111.814	102.149	104.554
94.0736	113.102	121.87	122.319		104.795	116.271	134.309	131.542		90.4449	130.849	130.919	123.624		98.0746	113.751	128.334	132.354			83.0958	100.151	101.471	100.246		90.5382	105.088	102.689	109.082		85.8146	111.593	100.842	105.115		86.8785	112.141	100.62	103.084
98.4589	110.334	125.898	121.599		106.859	112.854	135.569	128.246		90.764	130.769	130.563	124.3		101.763	115.203	129.598	131.726			86.2312	98.3446	101.462	99.7723		85.4097	106.433	102.068	106.363		86.2499	113.039	102.173	105.387		94.8776	112.492	101.866	103.683
109.317	108.572	119.618	121.11		108.616	107.081	137.022	127.885		94.204	130.316	127.367	123.363		94.7618	113.01	128.402	134.207			87.0711	98.5448	101.543	100.204		89.0195	105.815	103.398	107.173		85.4406	112.618	103.182	105.992		85.8063	111.682	96.6147	103.985
93.004	101.858	116.294	120.223		104.556	109.273	135.909	126.516		90.03	130.183	123.521	122.726		98.698	111.558	129.066	130.606			85.826	99.3959	101.322	100.315		87.6494	105.769	102.71	106.206		87.06	112.933	101.678	106.4		85.9715	110.693	96.5345	105.788
92.8102	100.737	115.387	117.489		106.859	107.817	136.927	128.685		88.4718	124.65	122.804	119.221		95.5467	113.196	127.164	131.55			84.8542	98.4475	100.582	100.808		86.6885	105.308	102.08	106.888		85.2825	113.047	101.543	103.867		85.5682	113.397	98.3331	104.424
92.9522	101.337	112.372	116.382		109.434	110.207	133.185	126.148		93.1754	124.681	122.629	118.881		93.4553	114.665	129.319	132.235			84.2729	99.1201	100.332	98.5		87.0562	104.171	103.032	106.07		89.2983	113.072	99.9832	106.017		88.3874	113.167	96.9414	104.368
94.2756	107.644	110.184	110.545		109.685	111.86	132.236	125.726		97.5083	126.788	124.077	120.574		91.7613	113.13	127.765	130.483			88.0184	99.3126	100.158	100.531		86.2919	104.443	102.803	105.715		92.614	112.888	101.897	105.799		89.2372	111.316	99.8262	104.09
99.7385	107.513	105.917	111.581		109.352	113.633	130.38	126.143		90.8847	127.586	117.273	119.296		93.7748	114.115	125.072	131.847			89.1443	97.5944	100.76	99.0887		85.7821	105.334	104.671	106.8		88.9965	114.347	103.025	104.06		90.5259	111.962	96.327	103.084
95.559	108.201	108.032	119.64		123.404	107.425	130.537	126.749		89.0783	131.218	118.944	113.81		93.0263	113.027	126.73	130.597			88.3869	97.7389	100.026	98.2386		95.1738	106.004	102.814	105.795		88.5167	112.955	100.8	107.062		87.314	111.144	104.383	103.342
93.5535	108.687	106.715	111.24		121.601	112.369	129.087	124.567		89.9979	126.737	120.338	119.758		104.006	112.255	124.125	130.511			87.6467	98.964	100.763	100.243		90.8905	107.013	103.601	107.762		85.6203	114.154	101.912	105.538		86.6084	110.873	102.292	104.233
91.8251	105.647	107.018	112.838		110.53	107.619	127.248	124.589		89.1428	126.95	124.384	117.715		97.4935	113.337	126.195	126.242			87.0376	96.8364	101.171	99.7727		86.1003	105.441	101.963	106.893		84.9623	114.101	102.88	105.624		86.0286	111.396	96.7256	103.163
94.3895	104.208	108.477	114.765		118.256	108.882	128.549	124.348		93.1554	128.23	120.748	111.407		91.9897	115.091	122.909	126.803			88.9023	97.5126	101.727	100.228		92.0329	105.403	102.592	107.67		91.6561	113.948	102.075	106.45		87.6929	112.578	97.4845	104.455
94.1783	105.261	114.454	127.263		114.884	112.16	127.782	122.509		89.8114	125.546	122.238	108.53		99.2271	113.405	123.394	125.738			84.75	96.4628	101.024	110.393		89.8947	106.49	101.865	106.242		87.4117	114.211	102.865	104.923		89.6231	111.353	102.572	103.933
95.4648	107.258	134.013	126.769		115.773	127.982	126.78	122.685		88.7851	129.526	131.995	133.856		106.49	113.397	125.208	121.352			84.4536	98.3817	102.584	101.895		87.4661	106.551	102.671	106.588		85.1038	115.367	102.249	105.109		86.3791	111.618	98.4655	105.223
105.747	109.376	133.799	128.45		116.815	129.025	126.889	121.736		91.4176	126.729	132.973	127.298		106.364	114.095	128.397	121.471			83.7438	98.5669	100.994	101.699		88.7262	106.235	102.089	106.825		91.8426	114.059	103.676	106.682		86.9698	112.916	99.4461	106.115
96.5661	105.331	133.244	127.053		120.827	129.799	123.634	120.613		94.8828	124.638	132.073	130.888		98.5838	113.748	128.167	121.798			84.3383	97.8599	101.317	103.375		89.6796	106.965	102.757	107.297		90.6283	114.797	96.6582	105.31		86.4048	111.871	101.899	106.661
108.767	106.115	134.091	129.608		114.78	123.811	123.615	119.687		93.6204	122.323	132.572	131.954		103.313	118.096	129.166	119.318			86.8205	98.4999	100.517	100.446		87.7966	107.676	103.185	106.643		86.3417	115.196	101.988	104.61		86.4253	113.946	104.484	104.571
105.393	121.211	131.117	129.037		105.677	126.353	123.091	119.598		97.9724	126.568	133.133	133.444		98.1212	113.94	129.33	122.442			86.9898	97.4594	99.789	100.772		86.5308	108.583	101.357	107.023		87.687	115.357	96.8998	106.755		86.9127	111.621	101.261	105.483
100.717	116.874	129.758	126.778		105.567	126.468	122.432	118.163		97.9835	125.384	131.071	128.465		102.994	114.124	129.631	117.189			87.1531	97.6848	102.568	100.393		85.8092	108.849	103.539	106.503		87.8096	115.747	98.3176	105.624		86.1695	112.299	100.179	105.917
113.067	109.037	131.67	127.317		111.169	123.186	133.634	117.1		126.914	124.161	132.022	130.496		114.509	114.917	128.977	117.343			87.5183	96.9465	102.185	103.573		87.5137	108.924	99.5619	105.607		89.2915	113.901	95.3536	106.147		89.5111	111.133	103.084	104.484
110.443	106.728	130.759	128.691		120.659	121.131	134.718	114.845		121.435	120.905	132.921	133.185		110.08	115.534	131.01	117.519			86.9579	96.5913	103.642	102.907		88.6995	108.268	100.983	107.265		87.8163	114.198	98.1906	106.186		90.7972	112.558	96.8145	104.354
112.989	104.386	128.293	128.626		110.54	123.629	134.708	115.251		124.428	121.718	131.433	134.713		114.72	120.378	130.077	116.497			87.2612	97.4932	107.3	102.644		86.2199	109.307	100.411	106.853		93.2815	114.611	98.7584	103.995		91.2973	115.706	97.7944	106.505
109.347	106.165	127.22	130.723		104.422	118.173	132.937	112.69		121.506	119.746	131.897	130.491		112.904	115.298	131.427	113.564			86.6197	98.9456	106.308	102.329		86.5954	107.993	99.3441	105.985		95.015	114.549	97.6631	103.285		89.0889	113.369	100.578	105.582
110.353	100.487	126.353	131.11		100.902	119.528	136.22	114.466		120.402	116.622	132.501	135.285		113.53	114.704	131.393	113.928			91.2815	97.2044	106.582	101.797		87.2194	106.783	100.631	105.926		86.2308	114.541	101.858	103.241		90.038	111.985	96.5065	104.389
106.916	100.417	128.947	126.537		104.912	119.212	135.869	112.799		120.974	120.624	131.117	134.637		114.39	115.185	131.197	115.655			97.2611	96.8985	107.368	101.53		89.0068	106.19	104.771	105.613		89.3442	116.372	99.0174	105.292		88.8986	112.087	97.5175	103.816
106.293	127.118	130.149	122.715		111.377	117.712	137.323	132.271		122.493	133.481	130.446	133.366		113.833	113.259	131.674	112.539			87.6509	103.899	105.406	100.122		86.9239	107.921	104.287	107.789		88.1685	115.351	96.4453	104.504		86.7772	110.737	99.8929	105.188
104.078	121.126	127.706	126.47		117.491	123.444	135.126	132.879		122.154	133.087	131.808	133.156		111.781	114.183	130.798	116.024			89.2148	102.317	104.124	101.499		88.2775	115.872	99.3514	108.442		88.886	114.999	102.807	103.143		86.8682	111.15	97.9701	105.052
103.093	122.139	127.765	127.022		102.784	121.41	135.465	133.934		112.826	131.405	130.125	134.623		109.876	113.599	130.291	116.491			89.4131	100.898	105.439	101.628		85.2642	106.543	103.765	109.251		90.881	114.927	99.1437	104.384		92.1584	111.563	97.7452	103.806
106.374	120.686	128.259	127.117		106.361	121.956	132.509	133.958		113.434	132.082	130.915	134.613		112.646	113.531	130.564	116.76			92.6176	101.313	109.691	103.507		86.1315	107.31	106.258	108.674		86.1084	114.234	99.1189	103.438		89.4367	111.552	100.607	105.362
108.334	118.404	125.025	126.73		103.234	141.249	135.715	132.668		110.142	131.676	129.083	136.012		115.145	114.184	129.413	116.143			96.1362	100.507	104.657	99.6623		85.2986	113.33	103.378	107.821		87.5153	114.371	99.3539	104.299		88.9008	111.928	97.4848	104.818
98.3361	119.369	128.626	126.21		106.003	118.096	135.967	130.821		110.982	131.043	130.028	135.816		117.357	114.205	129.02	115.67			87.1268	101.727	111.581	101.878		85.4432	106.262	99.5903	108.49		89.4947	115.581	99.9479	103.889		90.2767	111.594	96.3383	104.305
97.8599	116.447	124.345	125.972		100.895	111.347	133.998	131.941		106.042	131.089	131.619	135.379		111.054	115.962	130.876	126.579			86.0711	100.946	105.543	100.508		85.1164	107.568	103.065	106.878		86.5179	116.132	100.496	103.608		92.1954	112.089	100.025	102.757
99.0422	114.88	123.169	124.641		94.581	113.98	133.138	133.249		106.893	129.983	130.852	124.819		107.69	116.929	128.836	132.195			84.339	101.036	104.709	99.4399		85.3718	106.514	98.9309	107.387		89.6559	114.952	99.4074	105.91		92.2134	113.82	99.8438	101.672
99.5375	113.048	123.625	121.853		96.8208	110.482	134.173	128.116		103.461	130.541	126.713	133.198		111.595	112.669	127.39	131.084			84.9651	99.573	102.522	100.599		86.2747	106.233	99.9997	107.094		86.399	114.245	99.3909	105.374		88.7417	110.539	101.203	101.877
95.7037	106.328	123.148	120.638		99.1446	120.281	135.862	128.073		100.609	130.278	131.661	132.117		109.347	114.429	126.424	132.93			83.9397	99.4459	102.098	100.297		88.5822	107.276	102.823	106.26		85.9438	114.941	100.348	104.462		91.2704	112.051	96.6509	101.229
96.1469	107.121	121.861	123.407		94.9542	126.738	133.427	130.514		96.1425	128.586	130.153	135.289		105.474	115.114	125.438	126.884			83.4784	103.102	101.303	100.097		85.8313	106.809	100.53	106.461		87.7778	115.747	102.236	105.246		88.6893	111.531	95.5804	102.561
94.9051	108.121	123.609	119.472		93.2173	108.125	132.738	131.208		95.6046	128.883	131.734	125.712		112.948	114.242	128.318	131.347			83.9504	100.88	103.285	103.246		85.249	106.512	100.76	108.046		86.5172	114.278	101.815	104.789		86.403	111.029	95.3286	101.922
97.0825	101.712	123.201	118.106		103.026	110.052	133.789	130.991		97.8284	128.662	127.893	128.902		110.5	118.681	127.471	130.111			84.0206	100.849	100.814	101.118		87.6908	107.678	101.075	107.365		86.5272	115.19	98.897	102.967		90.3149	112.468	100.479	103.06
98.385	107.014	121.558	118.263		100.717	106.489	134.286	132.665		96.3995	127.855	131.755	135.236		100.972	114.702	127.708	131.337			83.5622	100.744	100.69	100.811		87.3899	106.707	103.344	107.132		84.8656	114.535	102.728	103.66		87.9282	110.97	98.6353	102.44
96.8715	105.015	118.028	118.54		111.887	109.42	134.68	130.502		91.5659	127.085	131.055	130.014		99.5994	113.978	124.714	132.066			83.6158	101.828	100.901	101.525		85.8788	105.893	103.876	106.295		85.9403	114.367	103.022	103.88		91.2076	112.013	95.3148	102.435
94.5164	104.87	119.063	112.534		110.345	110.012	130.74	129.597		94.0147	128.921	129.751	123.248		97.2402	113.932	125.124	130.339			84.6459	102.986	100.836	99.9763		86.6645	105.971	101.938	106.215		86.242	114.888	99.9394	106.037		89.5216	111.258	97.1649	103.378
92.3522	104.78	118.186	120.87		112.159	110.212	127.443	126.602		93.7773	129.243	129.884	129.831		101.69	115.35	126.151	129.941			83.9951	99.675	100.116	100.205		85.9114	106.245	100.914	107.801		85.9974	113.73	101.274	105.189		87.3312	112.974	96.4496	102.139
94.4867	102.579	117.858	112.676		110.592	114.57	130.618	126.815		93.5286	129.375	127.239	130.536		94.1653	115.061	126.119	129.789			83.2212	100.826	99.3105	101.406		86.5223	106.506	102.111	106.354		89.4311	114.209	104.642	106.292		85.9019	111.737	100.507	103.13
92.2629	107.715	117.256	123.029		114.715	107.513	127.341	126.405		95.4031	125.15	128.67	128.521		100.557	113.551	120.08	128.84			86.3119	100.053	100.407	102.183		87.9938	105.505	101.398	105.579		92.5305	114.783	99.5368	104.342		90.4463	110.652	99.8913	102.854
94.1278	101.902	119.642	114.889		112.367	110.66	126.365	125.051		96.2467	126.885	126.743	124.309		111.306	114.659	121.895	127.154			84.3535	102.892	99.5823	100.698		90.2404	106.351	104.091	105.815		87.8698	114.502	102.894	105.027		89.996	111.32	95.4542	104.121
91.5827	102.801	108.178	110.724		110.038	109.333	127.197	124.235		100.002	125.478	120.938	127.565		99.2362	113.787	119.029	127.802			85.7717	100.552	101.331	101.203		90.4285	106.888	102.203	105.104		86.0815	115.036	100.256	105.982		92.4376	111.091	100.653	107.043
92.8969	102.623	113.163	117.708		111.072	122.104	123.289	123.409		93.6477	125.842	119.124	127.62		105.953	115.917	121.449	123.247			84.188	101.922	102.281	104.441		89.0378	106.851	102.333	104.348		85.5267	115.03	101.167	104.658		86.5894	113.064	100.438	102.663
94.9568	107.958	112.251	111.501		105.359	106.409	122.978	122.234		96.0576	123.885	120.842	129.728		100.975	112.743	120.737	127.212			91.0838	99.4609	99.684	101.417		86.2316	106.394	100.704	106.024		90.463	114.17	100.791	103.987		93.5102	114.906	96.4604	107.564
96.1949	110.393	110.966	129.191		120.365	117.565	124.45	122.62		93.834	123.8	119.045	118.053		106.309	114.22	121.626	121.577			88.3088	99.0748	100.521	101.902		87.8877	107.51	101.302	106.064		89.9788	115.329	101.228	104.9		87.528	110.586	99.0033	104.027
96.6972	106.704	129.647	130.691		113.508	130.242	124.89	122.806		91.2875	123.858	132.842	121.223		107.586	122.64	119.249	122.045			87.8371	99.4031	103.69	110.134		89.6054	106.622	102.838	107.861		86.1689	115.754	99.8448	104.016		89.6456	111.507	98.3203	104.747
100.915	103.386	131.058	127.506		124.312	126.912	123.348	122.246		91.4895	123.031	133.156	124.522		110.517	116.039	130.751	120.2			86.6631	100.008	104.02	101.623		94.1345	106.749	102.253	105.223		86.5085	115.524	100.609	104.171		88.2116	112.136	102.064	103.16
99.7977	105.624	131.004	129.741		118.689	128.031	124.236	120.944		89.6505	123.649	135.011	118.795		116.924	114.505	129.872	115.612			87.1237	102.521	104.415	102.248		89.595	107.449	101.249	106.313		85.2933	115.42	102.19	105.838		93.9616	111.178	97.0783	103.869
102.158	101.265	130.378	128.549		120.064	126.536	122.793	117.122		92.5126	123.537	136.145	120.999		106.824	116.148	129.774	117.456			88.4585	99.0524	104.079	101.631		89.0829	106.679	102.198	105.105		87.1422	116.5	103.014	104.598		93.6463	111.343	100.723	103.469
104.709	102.29	128.368	122.523		107.235	126.839	124.645	115.625		91.2767	121.759	135.897	119.628		109.365	115.22	130.603	115.177			86.9306	99.827	103.666	103.433		87.7165	106.719	100.349	107.338		89.1666	116.483	100.589	105.267		95.3343	111.133	101.748	105.64
102.522	113.749	129.168	128.937		114.181	123.623	121.743	114.204		91.0842	121.509	132.867	118.886		107.168	115.028	129.108	111.179			89.0217	99.2895	103.459	103.622		87.7004	106.468	103.46	106.87		91.6029	116.589	101.26	106.7		86.6188	110.763	96.8336	103.72
114.545	102.049	130.492	128.375		117.926	122.735	134.511	117.178		124.763	122.677	134.542	120.749		112.495	114.787	130.759	114.36			90.3586	99.8393	105.601	103.692		91.3036	106.584	101.606	107.636		93.9742	115.815	103.333	105.682		87.6239	110.433	103.226	105.619
113.526	102.283	128.699	128.585		114.028	121.262	134.398	117.356		125.134	121.847	134.115	121.627		111.722	114.603	130.979	114.852			87.4547	98.4354	104.35	104.273		89.9176	107.444	108.729	106.036		91.1112	115.864	100.298	106.587		89.879	110.902	97.7431	104.077
112.575	101.826	126.973	127.355		112.424	122.426	135.049	115.045		124.822	118.704	133.794	118.501		110.021	115.28	131.046	114.521			87.2049	99.0254	104.187	104.1		91.309	107.418	101.4	106.102		92.3248	116.069	103.845	105.073		87.1192	111.503	99.6999	104.467
109.773	107.302	127.132	128.534		109.34	122.274	134.905	113.259		122.425	116.733	133.782	117.296		117.448	113.982	131.071	115.46			86.5285	99.4092	104.455	104.347		86.6691	107.116	101.956	107.935		92.0027	116.134	100.353	106.376		93.1023	110.594	100.329	103.846
107.326	105.815	127.023	127.982		106.74	118.259	133.775	114.417		122.485	119.379	129.912	114.331		114.475	115.391	131.782	116.17			84.2583	102.283	103.921	104.124		86.2991	107.408	101.088	106.906		93.4096	115.711	99.9487	105.984		86.0197	111.767	101.081	105.034
106.06	117.403	127.016	128.818		121.501	118.029	135.324	114.684		118.721	116.054	129.979	113.916		114.104	117.894	132.269	116.01			84.1702	98.7049	103.13	104.077		92.2441	106.971	102.184	107.756		87.526	115.918	100.416	105.007		86.9722	113.44	97.8269	103.88
105.327	130.012	124.915	127.751		111.659	116.679	133.801	130.083		125.81	133.752	129.245	127.299		111.696	114.852	131.634	119.073			87.0724	101.544	103.675	104.063		87.3775	106.369	100.667	106.567		94.4834	115.283	97.6055	105.25		86.3734	111.707	101.363	104.603
102.975	127.63	126.708	126.875		113.147	115.939	135.109	126.171		114.793	131.566	131.157	131.14		116.483	126.281	131.471	119.951			86.4566	100.641	103.962	104.02		85.9326	106.613	102.926	107.717		89.8443	115.521	99.7666	105.627		87.1211	111.8	103.685	104.299
101.604	127.598	129.25	126.167		116.091	112.486	133.632	125.172		111.609	133.796	131.908	130.766		112.437	115.384	130.337	118.602			85.2476	102.52	102.517	105.054		92.2391	106.907	99.5966	107.302		91.3056	115.507	100.642	105.805		86.1938	110.933	96.858	105.819
101.49	127.068	126.266	144.086		113.634	112.02	133.38	130.696		112.503	132.537	132.06	125.996		113.997	116.163	130.539	113.53			85.5062	106.339	103.401	124.685		86.8105	104.86	98.79	107.212		88.7844	115.432	101.365	106.352		90.3623	111.814	97.9495	104.646
97.271	120.782	125.308	124.716		111.711	113.958	133.69	129.057		110.532	132.657	131.491	131.942		112.078	115.026	131.282	109.272			84.3404	100.964	103.806	102.857		90.4459	105.819	102.947	107.188		86.5937	115.059	97.1495	105.815		88.8687	111.512	97.2917	102.859
95.358	120.784	121.067	127.35		110.67	113.252	135.619	127.113		112.986	130.543	134.161	133.768		113.756	114.768	130.707	118.027			84.0209	99.8676	102.408	102.77		87.0878	105.875	101.454	106.072		88.0697	114.87	100.563	105.984		87.2143	111.877	98.4377	105.247
96.4781	116.317	124.915	125.1		106.643	116.642	134.772	131.291		106.156	132.532	133.111	131.499		115.566	115.346	131.501	126.253			84.6304	101.338	102.482	101.369		86.7069	104.435	100.565	107.871		89.0924	114.582	99.691	105.141		88.8025	112.002	103.341	102.208
97.1468	113.359	121.735	124.995		102.428	112.317	128.31	133.733		108.064	132.174	125.807	132.258		114.436	135.364	126.439	126.294			83.8625	98.674	102.159	101.496		85.3194	107.033	101.523	110.938		93.1987	115.219	94.9403	106.37		86.6367	119.081	101.413	101.799
98.8883	114.744	120.613	122.739		98.7664	112.772	129.297	131.295		108.353	130.81	128.821	134.267		101.919	116.565	121.775	127.159			84.9639	99.3537	102.029	100.8		86.5295	107.062	100.463	108.403		86.2478	115.277	93.4798	105.049		86.9716	112.492	99.6716	101.473
98.0961	111.591	122.912	118.175		99.3328	113.332	133.731	130.892		106.186	129.63	130.052	135.689		101.311	117.789	128.62	125.452			83.0603	101.065	102.161	101.594		85.8521	106.992	103.076	108.08		88.5537	115.221	96.3091	103.598		87.7948	112.826	96.9989	102.419
96.5412	115.818	123.371	120.349		104.35	110.568	132.696	131.166		103.544	130.994	129.36	136.043		102.415	120.002	127.165	127.556			84.0745	99.8797	103.282	99.8611		86.0264	106.801	98.7667	106.258		86.4062	114.941	102.131	104.694		87.9359	112.671	100.282	101.521
91.6617	111.35	120.94	119.346		89.7433	120.187	133.194	130.194		101.871	127.53	131.379	135.456		100.24	123.878	128.43	130.008			84.8286	100.584	102.264	100.033		85.7883	106.823	104.656	106.898		88.3188	114.725	98.1847	104.783		86.0553	114.125	97.5736	103.882
92.3965	107.276	118.05	123.306		107.454	109.98	133.208	130.78		98.6619	125.95	132.046	132.532		102.697	126.784	126.115	131.069			85.1723	99.4443	100.884	100.355		89.0171	107.198	99.55	107.18		86.7999	115.944	97.1794	105.568		86.0201	115.416	103.285	104.278
92.9569	106.325	120.589	114.699		99.6625	107.972	132.596	131.53		96.4484	125.828	131.956	127.609		97.1438	127.939	123.483	128.522			83.4252	102.391	99.7346	100.93		87.7704	106.227	99.1886	107.642		91.1154	115.144	96.3228	104.529		88.3088	115.656	96.6163	101.691
92.6681	102.034	117.928	114.073		93.0284	113.964	131.665	127.356		91.7623	126.842	130.74	134.313		97.9528	122.052	124.115	127.88			84.8138	100.673	101.734	100.226		87.4817	108.109	101.426	105.787		86.323	115.851	95.4984	105.053		87.8889	115.107	105.6	104.033
92.1398	105.291	118.744	124.639		92.7428	110.229	131.568	130.733		94.4142	126.366	134.271	133.44		93.423	126.099	124.93	128.688			83.0011	102.296	101.07	101.898		87.8173	107.266	100.448	108.905		90.809	115.152	101.464	104.237		85.7196	115.461	98.4197	103.178
93.3816	112.739	115.717	120.345		106.054	114.423	132.773	130.989		93.2484	126.129	129.533	134.264		94.5013	127.627	122.518	129.027			85.1397	108.238	99.9142	100.09		87.4371	107.154	102.751	106.06		86.5009	114.849	96.7984	104.629		87.2646	115.568	97.5724	104.431
97.2772	106.406	118.645	122.991		103.472	127.09	128.126	123.851		93.7911	121.529	129.689	135.351		99.8547	126.638	127.885	128.933			82.8165	102.121	100.641	100.985		90.0408	106.93	99.771	107.048		90.3549	114.844	96.8676	103.259		91.9249	116.134	102.087	103.211
94.7571	105.309	116.03	109.718		100.47	120.096	128.601	130.27		91.8131	127.221	129.633	133.069		96.331	127.719	124.573	129.189			82.7471	101.153	101.844	99.5919		90.6129	106.31	102.436	106.805		91.472	114.863	94.3615	104.194		90.4812	114.907	99.0913	103.775
96.2299	100.394	109.512	119.732		101.069	109.492	129.091	129.051		94.3403	126.938	130.841	134.71		98.6187	129.08	122.12	128.867			83.5813	100.653	100.213	99.9669		86.9122	107.348	100.424	107.177		85.8524	114.697	97.8803	105.65		87.6163	114.784	98.8762	102.188
99.4269	102.634	111.148	118.562		102.213	114.49	130.285	128.626		96.5429	126.123	130.56	134.047		100.154	129.769	122.437	125.902			84.2092	101.046	99.8268	99.6415		85.6453	106.853	100.085	105.537		86.2993	115.862	95.7246	103.904		90.525	115.025	99.957	104.367
95.5837	103.434	108.28	110.441		93.3129	109.518	127.832	126.293		91.1992	125.72	128.155	134.137		97.7409	126.535	120.853	126.976			86.6683	99.9816	100.656	100.392		85.8904	106.066	100.726	107.163		88.2609	115.271	99.2129	104.407		85.7442	115.242	98.001	102.868
94.6551	106.6	107.213	116.961		98.3753	120.571	128.054	118.94		96.7166	126.252	129.789	124.054		103.024	129.656	119.388	125.626			83.8152	107.553	99.3063	101.468		86.6214	106.884	99.252	105.685		91.5012	114.999	98.1174	103.458		90.1845	115.027	98.522	104.585
93.9601	105.085	108.077	127.376		89.0038	129.331	136.124	123.28		114.733	126.277	128.958	134.422		104.689	121.738	120.47	125.648			84.6102	101.464	100.17	99.5355		85.7194	107.301	105.496	106.284		87.5538	114.524	100.686	103.759		87.1586	115.322	99.1925	104.284
93.2139	110.423	130.252	128.588		100.558	132.566	128.393	119.496		95.7016	124.519	125.725	132.895		108.796	127.655	122.655	125.325			87.1556	102.647	104.295	100.277		87.3104	109.505	100.995	105.68		91.0031	115.005	98.039	105.515		85.4155	114.517	101.275	103.765
93.6252	111.64	124.265	129.675		97.1069	130.79	125.203	120.798		99.0406	124.095	129.807	134.499		115.973	128.751	129.028	124.072			83.3408	100.805	103.81	100.394		87.5646	109.112	100.334	105.411		92.3523	114.654	98.7963	105.901		87.023	113.633	99.7274	103.766
94.9781	108.571	127.218	127.239		96.1452	131.277	122.436	118.142		95.4144	126.384	130.355	133.981		114.958	122.188	127.724	117.382			86.2451	102.484	104.719	100.082		86.7253	108.005	103.504	106.054		89.0206	114.148	99.8401	105.01		89.081	114.336	97.792	104.927
92.5266	104.141	128.271	127.641		106.982	129.827	127.249	114.777		92.8752	125.161	130.493	131.196		110.436	123.014	130.282	120.042			83.8693	101.387	109.173	101.318		89.1861	107.371	102.397	106.164		87.2902	114.777	104.442	103.622		88.2303	115.263	104.101	104.554
92.8399	103.386	127.577	127.382		110.361	130.803	125.051	113.755		95.6435	121.598	130.532	129.259		115.58	128.278	126.979	119.515			86.4033	101.139	105.668	100.664		88.6023	107.518	103.008	106.022		89.3162	115.246	100.894	105.115		87.9131	114.958	97.7357	105.276
93.3523	103.495	126.153	128.692		112.745	128.076	123.22	110.955		94.5793	122.949	131.414	130.386		115.963	125.639	130.113	120.876			83.4409	100.325	105.682	100.648		87.9052	107.274	101.613	106.475		86.2559	116.014	99.774	106.049		88.8963	116.192	97.9499	104.174
123.17	111.67	126.752	125.621		112.265	129.252	132.591	112.414		124.851	120.581	128.969	131.466		112.863	127.268	131.709	117.903			95.8748	100.87	105.268	100.986		88.2481	106.641	102.535	106.468		91.8842	116.672	101.543	104.809		88.4978	115.774	97.3016	104.166
122.195	109.61	126.865	127.743		113.39	131.972	134.708	110.238		116.725	119.819	128.911	132.493		113.168	127.293	130.041	114.523			99.168	100.947	104.814	102.547		102.469	109.157	104.542	105.822		89.6241	116.48	99.4304	103.714		86.0356	114.331	101.639	104.487
120.792	108.719	126.225	125.867		113.132	128.173	129.74	107.283		121.444	122.427	130.293	129.845		113.552	124.765	130.578	114.179			94.8892	100.632	104.229	102.307		90.0113	106.683	98.7893	104.753		91.208	117.041	101.315	105.04		95.8608	116.626	95.7675	102.711
120.316	101.8	127.864	125.143		108.399	126.973	126.783	108.335		125.959	118.597	127.685	126.4		114.473	129.078	130.719	116.643			94.1486	100.647	102.663	103.368		88.0069	104.113	100.188	105.161		94.5304	116.735	99.8077	104.39		91.2047	115.207	103.573	102.574
120.584	101.468	125.76	125.076		111.203	123.277	132.981	104.762		122.758	117.623	123.06	123.764		113.371	129.052	130.742	116.405			97.9306	100.434	102.545	104.106		86.344	105.327	99.0657	106.723		90.4697	116.49	99.8505	104.298		94.6727	113.903	99.0119	106.363
112.714	104.418	124.282	125.979		110.335	122.788	133.156	103.525		126.946	117.984	123.516	126.187		109.811	127.275	129.831	118.35			90.4024	100.536	101.7	102.443		89.5664	106.015	102.262	104.638		91.9421	115.82	102.456	105.609		88.9739	114.428	101.02	105.003
105.445	126.41	124.246	122.202		99.2901	121.566	133.5	130.909		122.986	132.875	132.844	126.578		109.869	117.593	128.708	116.802			86.2521	103.52	101.287	102.414		87.7363	107.707	99.9406	106.35		91.8853	113.994	100.417	104.342		88.8804	115.367	102.6	104.95
102.173	125.999	122.498	124.809		99.8848	121.518	134.06	130.826		125.678	132.411	133.223	124.346		114.245	117.846	130.836	112.341			90.79	103.568	101.091	102.242		91.0171	106.681	96.5118	107.403		94.646	115.67	101.819	106.133		94.0337	115.717	98.3443	103.945
112.736	124.008	124.782	131.727		97.8773	120.773	133.125	130.495		121.774	136.632	134.172	121.587		113.296	119.174	129.815	116.464			85.9194	104.099	99.9683	104.347		89.4152	105.957	98.1366	106.456		92.3047	114.24	99.2158	104.986		88.2579	116.649	96.4648	105.526
112.053	123.413	123.527	124.832		100.943	124.633	130.326	130.487		121.477	133.494	128.655	125.396		114.267	118.665	128.313	115.214			85.3535	103.685	102.45	104.158		88.5516	106.251	94.4041	106.36		90.5958	114.624	100.63	106.541		86.8586	116.724	99.9429	102.424
112.257	122.461	123.952	129.422		96.8242	112.735	132.957	133.307		125.225	131.227	133.796	122.547		116.876	118.226	129.248	117.357			86.2278	102.336	102.316	102.035		89.8829	106.213	97.5424	106.544		93.2655	114.393	102.074	104.602		93.5689	116.245	97.1841	104.71
107.318	113.507	124.416	124.05		108.121	112.206	126.817	131.893		109.815	124.071	135.455	120.805		114.399	119.287	127.925	115.226			84.6056	102.02	100.524	101.256		88.2877	105.717	98.8438	105.937		90.8779	114.484	100.369	105.797		93.585	116.258	101.293	104.958
108.143	115.007	122.206	123.113		97.597	112.668	131.367	122.662		112.109	129.75	133.476	125.254		115.504	118.294	128.695	128.413			84.2501	100.931	101.227	100.945		86.3401	107.592	102.355	107.099		87.5114	114.396	103.948	104.524		92.9483	116.018	98.5352	102.895
105.495	112.271	120.138	127.441		100.137	108.687	132.558	128.169		107.824	130.507	133.867	127.264		110.022	119.556	125.291	129.023			84.9374	100.435	104.045	99.7686		89.3992	106.064	106.546	106.739		96.4165	115.468	103.019	104.208		86.0289	115.151	100.859	101.779
103.908	108.379	118.95	120.004		99.5808	108.252	129.615	128.609		107.158	127.432	133.425	116.535		116.395	120.965	124.319	128.609			83.5005	100.412	100.297	99.7879		88.2355	106.61	101.234	105.679		88.7771	114.187	102.975	105.624		88.8947	115.427	99.5941	101.059
106.465	110.855	120.306	126.084		101.045	106.607	129.601	130.495		103.81	128.134	133.572	119.249		108.956	119.801	126.796	129.499			83.8344	99.7824	99.607	98.8125		90.3655	106.036	101.84	106.997		90.4666	114.994	102.691	111.215		92.5501	117.104	101.054	100.926
101.909	103.117	122.236	126.172		93.1641	107.225	131.183	131.207		104.397	128.042	132.484	117.231		100.942	116.783	125.946	128.048			83.8339	99.3203	100.581	98.9219		87.1928	106.006	103.987	105.945		86.7848	114.612	99.1538	105.516		87.3376	115.517	98.0268	104.087
108.524	100.65	119.737	127.106		104.135	112.982	130.793	130.72		104.992	125.147	130.845	116.25		107.16	120.767	125.684	129.768			84.9407	99.9214	100.637	99.8749		88.1116	106.601	105.055	107.096		92.3689	114.091	101.217	105.146		86.2886	114.654	96.9283	102.452
101.979	111.218	119.554	130.267		105.257	116.686	125.697	130.105		105.726	123.13	130.53	132.132		106.381	115.749	125.847	128.935			83.0134	101.72	101.49	99.8972		88.0509	106.238	101.579	106.196		86.1657	114.621	100.639	104.569		85.8663	114.245	97.1575	104.049
101.649	108.607	126.255	110.142		105.726	111.077	127.066	129.909		100.132	126.724	129.002	130.274		108.473	134.687	125.914	129.581			84.7509	100.491	102.41	101.136		88.4273	106.285	102.067	106.111		87.1739	114.944	101.911	106.458		93.8307	123.424	95.4112	103.618
100.494	98.2251	126.856	112.89		105.635	110.85	125.305	128.844		99.489	125.659	130.617	127.437		98.5049	116.513	125.786	127.626			82.6795	99.8935	102.35	100.118		88.7486	106.492	100.554	105.804		92.3829	114.642	104.123	104.338		87.3685	115.405	97.6825	101.667
102.154	109.771	123.985	129.488		106.263	114.537	125.269	130.889		99.81	125.232	132.137	132.322		93.4508	115.417	125.075	129.137			85.0627	100.037	101.031	99.9137		87.0333	105.894	102.742	106.606		85.7748	115.08	98.6562	104.689		87.1603	114.414	96.0931	102.987
97.3692	103.559	120.886	121.205		102.032	114.144	124.977	130.233		97.0828	127.373	131.45	129.964		94.2828	114.127	120.686	128.297			83.2576	103.279	102.118	100.802		90.1359	106.448	100.285	106.589		88.9248	114.061	103.544	107.222		85.9348	113.655	101.968	102.256
96.7505	100.818	123.462	113.171		99.012	107.318	126.954	130.066		93.8934	123.169	127.99	133.084		92.7253	114.939	124.39	126.024			84.1379	104.499	102.218	98.9693		86.7105	106.51	104.032	105.737		87.2309	115.035	102.41	104.776		87.2186	114.353	99.6806	102.992
97.5336	102.501	126.813	121.796		100.625	119.048	124.632	129.784		94.5545	121.188	129.259	131.095		93.2449	114.875	124.606	127.038			84.4179	102.199	103.275	101.504		90.6218	106.343	106.728	107.034		86.9312	114.859	99.7176	105.782		88.5797	113.742	103.072	104.036
95.7184	100.62	127.134	108.551		102.5	111.123	121.739	129.92		93.9868	122.995	130.044	128.599		91.7709	125.138	124.92	127.313			83.5722	102.027	103.023	100.393		92.8232	106.47	102.293	105.55		85.9038	114.816	95.5746	105.762		86.2748	114.285	95.5513	102.963
99.2351	103.916	122.751	115.976		91.4891	111.211	120.082	126.605		96.7708	119.136	129.251	132.035		93.4243	114.86	126.649	126.821			84.1095	102.263	101.836	100.651		88.7714	107.773	103.343	106.445		85.846	114.354	90.9339	104.36		87.8631	113.717	101.424	103.456
94.6129	102.234	124.745	113.84		95.8976	106.01	118.146	125.905		100.313	123.767	132.388	132.194		92.7867	116.617	126.417	125.455			82.8576	103.531	101.154	100.261		92.6596	105.839	100.79	107.627		86.0955	114.579	99.2923	107.993		86.0653	113.381	94.8427	103.764
89.6981	102.999	123.656	117.989		89.3822	108.278	115.199	124.433		93.2682	122.793	130.09	129.253		95.9832	116.069	123.92	126.002			85.3034	101.033	102.587	99.9809		89.2093	105.292	103.774	104.857		86.1355	114.002	96.9777	104.9		93.702	113.792	97.2227	103.629
97.9051	104.968	121.567	128.801		86.7943	114.165	116.428	121.973		97.0226	124.211	129.54	128.377		91.4494	114.839	123.683	126.517			86.0874	102.797	102.475	102.015		87.2008	106.897	103.088	106.804		90.8726	114.267	94.2329	107.086		86.2951	109.397	97.668	104.653
89.1682	101.459	132.486	127.417		89.5902	135.435	114.162	125.696		100.668	122.776	128.908	130.305		96.4904	114.937	127.015	122.946			84.0204	101.396	107.205	99.4988		87.2103	115.98	103.272	108.777		91.6383	114.319	96.7765	104.418		89.9607	113.996	100.277	103.775
98.3727	100.102	132.758	126.581		108.095	131.793	111.599	124.043		106.798	119.348	129.348	133.918		95.6499	115.747	131.12	121.009			84.1594	99.1831	104.009	102.673		87.7826	109.464	103.613	105.583		85.844	114.055	98.3916	105.293		86.1305	113.945	99.8052	102.723
92.3188	117.572	129.88	127.776		107.085	132.564	111.726	119.503		111.36	118.108	129.501	133.428		104.795	113.743	130.21	118.82			84.2225	102.33	104.819	99.468		90.9343	109.194	103.25	107.524		92.0185	114.376	95.4173	104.867		87.4012	113.715	96.9541	102.167
91.5503	105.819	127.415	127.811		104.953	131.916	108.898	117.493		103.668	117.059	130.981	134.717		119.021	119.169	130.386	115.831			84.9594	101.754	105.913	101.152		85.9761	109.508	103.409	106.226		86.8782	115.035	94.9582	105.52		91.9474	114.336	98.0125	102.154
92.7614	107.889	125.237	127.113		90.3565	131.319	113.741	114.49		95.307	117.932	131.378	128.45		105.352	114.862	130.421	117.532			84.932	102.454	105.181	102.462		87.7591	108.423	102.443	106.147		87.8398	115.067	97.8327	104.214		86.1083	115.316	98.7689	103.565
91.6001	102.753	126.683	125.624		108.338	130.939	109.23	115.285		103.628	119.065	130.424	129.934		112.673	117.121	130.558	117.232			85.0489	100.486	105.017	99.9416		88.3834	108.534	104.306	106.405		87.9389	115.157	94.389	105.421		90.5734	114.227	97.4383	106.049
118.787	122.16	124.446	127.063		109.906	133.164	133.604	112.375		118.385	115.774	129.816	131.839		114.252	117.561	129.325	127.647			95.3074	100.196	104.513	100.433		87.3279	114.741	105.257	106.695		89.7326	114.791	94.7807	105.271		87.2863	115.163	101.225	102.995
118.417	109.06	123.584	126.067		108.955	130.982	134.42	109.802		127.225	115.501	131.318	129.619		113.362	122.215	129.004	118.896			96.3892	101.749	104.444	104.592		96.1859	109.021	105.661	105.238		94.6388	115.632	97.6619	105.16		89.1988	114.204	99.4674	102.425
118.121	101.133	124.793	124.375		110.363	133.198	135.69	112.1		122.811	118.845	129.85	131.657		111.182	140.849	129.495	127.344			95.8769	100.761	104.348	100.634		89.1897	111.975	104.331	104.116		95.2096	116.927	92.9569	103.662		87.3113	129.43	99.3296	103.86
116.113	106.289	123.377	123.928		105.547	128.999	137.152	109.304		120.758	117.326	128.442	131.574		115.736	129.932	131.5	119.555			95.2157	102.517	104.199	105.769		88.1602	110.85	103.761	104.585		90.2312	116.808	94.1993	103.408		90.1827	121.063	108.91	103.488
115.949	102.5	123.527	122.884		114.089	122.63	133.922	105.742		126.282	115.827	128.288	128.358		113.414	114.859	128.606	115.424			94.5532	101.391	103.771	101.07		90.2081	106.974	103.052	104.534		94.0533	116.522	92.9198	103.869		89.3392	112.504	98.1015	103.603
109.002	104.444	123.163	123.74		112.28	123.677	135.563	106.841		125.988	116.662	129.78	128.494		111.465	114.913	128.265	129.985			87.8351	101.053	103.339	101.51		88.5433	108.279	104.153	104.39		93.6079	117.484	97.3584	105.369		88.1648	112.99	103.334	104.434
111.714	130.973	123.58	127.965		105.982	124.242	135.826	131.972		126.913	128.032	131.336	131.199		112.891	122.733	128.38	130.522			90.181	109.628	101.874	100.588		85.878	109.565	103.882	113.44		95.0004	115.469	104.056	104.444		89.3316	113.433	96.4319	104.8
105.887	130.846	123.065	121.816		106.366	122.247	135.452	132.082		126.058	131.258	132.907	131.225		110.315	115.828	128.712	129.164			85.1811	108.195	101.226	101.015		86.4807	107.175	102.491	106.268		92.0522	114.898	105.638	103.605		94.2153	113.155	96.436	103.705
101.652	131.206	123.323	121.735		104.504	119.833	134.126	133.247		125.059	131.252	128.813	131.352		111.606	115.681	127.566	126.197			85.7659	109.002	101.785	102.699		91.2233	106.193	104.007	107.322		91.0882	114.515	101.551	103.328		88.2041	113.015	96.7787	105.505
99.6298	131.376	122.095	123.156		102.547	119.311	135.432	132.393		125.916	130.447	129.651	130.281		110.179	129.092	128.403	133.287			83.7879	108.472	102.257	102.427		90.5882	106.906	101.293	106.623		93.8324	114.781	99.2054	104.927		89.8457	119.107	103.022	102.784
101.304	130.724	125.402	120.304		100.572	118.139	135.201	129.458		123.163	130.453	131.934	128.931		104.86	128.357	125.528	115.694			84.938	107.559	100.983	101.826		88.8303	106.545	103.942	105.69		93.2899	116.114	99.7095	104.769		87.0682	113.222	97.0227	106.14
98.7181	129.279	120.882	120.23		105.237	110.545	128.674	129.855		126.13	129.551	127.465	130.231		104.564	113.769	125.009	127.072			84.087	107.325	101.755	103.356		98.1586	104.726	103.283	104.561		96.5246	114.75	102.25	105.206		89.3957	112.158	100.068	104.991
99.4725	128.117	120.324	119.009		94.026	111.905	134.476	133.188		127.402	129.739	132.133	130.47		98.7562	113.207	124.085	128.446			83.4623	105.545	101.182	101.899		88.3691	105.016	101.974	105.99		96.0716	114.402	104.6	105.034		86.8273	110.994	96.5768	103.173
101.624	120.711	123.869	115.735		97.049	113.092	132.484	131.02		122.416	127.946	130.927	124.308		97.6428	122.341	123.339	128.799			84.847	102.309	103.929	99.6649		86.097	105.668	103.308	113.146		91.5396	114.621	100.32	103.609		92.2925	112.226	99.9371	103.592
99.8169	121.596	120.341	121.612		94.93	117.372	134.336	132.527		126.959	128.33	127.533	130.24		96.8975	113.435	125.686	128.235			83.7038	100.253	100.073	100.546		87.72	106.78	103.279	106.38		94.5455	114.661	98.6515	104.642		86.652	107.189	99.2275	101.801
94.9721	117.175	117.825	115.457		94.7049	115.934	129.794	132.461		122.311	124.353	125.013	127.132		93.033	115.919	122.956	128.783			83.3097	99.4038	100.321	99.6156		88.7075	106.529	102.858	105.871		91.8436	114.25	100.119	104.555		86.669	111.115	101.447	102.943
95.1002	112.108	122.066	116.609		93.5716	115.835	129.068	131.808		117.511	124.98	126.607	127.157		105.996	137.605	125.234	128.969			85.5485	99.8559	99.2056	100.408		91.9669	106.937	104.483	105.371		90.4769	114.201	99.6356	104.343		88.2459	127.773	98.1736	102.389
90.2276	107.279	122.881	115.661		95.5031	111.751	130.541	132.267		105.584	127.99	122.971	126.258		102.823	115.501	124.359	129.01			83.8447	101.403	100.612	101.056		89.7215	105.74	104.188	107.147		86.067	116.215	100.886	105.821		85.7167	112.384	97.8918	103.535
91.525	111.452	120.498	114.136		88.6179	111.231	132.25	131.595		104.424	126.724	133.9	125.388		101.523	115.648	125.26	127.546			84.602	100.364	100.528	99.1888		86.164	106.463	105.522	105.985		89.252	115.343	103.648	102.904		86.7425	110.95	97.2989	102.84
97.3242	112.93	119.703	123.105		90.5116	111.635	128.518	131.311		101.105	126.483	131.45	122.529		101.922	120.136	119.421	128.999			85.0994	101.683	100.359	100.688		86.4911	105.846	102.533	105.262		91.3458	114.739	101.21	105.963		90.1012	113.269	98.6798	105.358
93.9748	108.582	120.584	116.483		88.167	127.833	128.516	131.032		102.781	125.087	133.104	120.387		107.437	120.928	122.558	129.484			82.7559	101.262	102.623	99.061		85.3786	107.789	102.994	104.801		91.3321	115.872	101.123	103.217		89.086	114.878	98.835	105.984
114.945	107.091	121.481	110.576		91.9946	107.981	127.164	130.862		98.4252	124.884	133.635	122.118		98.2331	114.482	124.082	128.167			97.7234	101.889	99.6848	107.886		89.3236	106.204	102.681	106.027		89.0574	115.333	102.203	102.911		87.4291	111.772	98.4109	104.582
97.5829	103.788	116.778	110.93		86.7237	112.004	125.905	127.813		100.057	123.047	134.861	121.351		99.6594	115.368	125.19	129.003			82.8711	102.071	101.431	100.325		85.6414	107.037	104.067	105.779		90.4319	114.673	100.612	103.686		89.2113	110.279	96.7536	102.997
92.5613	102.829	117.256	113.636		91.3363	109.327	125.525	128.803		98.6236	123.803	127.005	123.047		99.1026	119.79	123.2	128.751			84.2725	100.953	100.685	99.4672		87.6255	107.576	101.607	106.164		86.3754	115.049	101.075	103.005		90.1622	113.763	103.702	104.164
87.714	102.249	117.766	113.451		98.9951	106.054	124.478	130.376		97.4131	122.679	133.603	120.206		94.4877	131.45	123.45	126.309			82.5235	100.174	101.036	99.9936		86.2587	106.108	103.429	104.466		88.8545	115.218	100.627	102.243		85.5839	119.418	96.7652	102.141
89.4655	101.617	113.596	115.942		91.5814	109.998	122.553	127.1		98.8999	120.321	134.002	123.807		91.3457	116.98	125.328	127.353			83.398	99.2329	99.9029	101.757		86.2789	107.089	102.685	106.675		86.8791	115.516	102.036	104.594		85.8716	111.763	97.7893	105.531
92.4167	103.542	115.008	117.583		89.6962	111.161	119.86	127.202		94.1388	119.264	131.394	123.273		93.2381	121.853	123.453	126.921			82.8183	101.927	101.336	100.16		87.7963	106.78	103.42	106.207		85.8141	115.512	99.9451	103.57		85.3754	109.716	97.0711	104.527
89.6145	102.219	116.092	122.366		90.9412	113.599	120.277	128.002		93.5443	121.645	135.306	124.919		91.9116	122.117	122.859	125.701			83.9778	100.354	100.746	100.203		85.9246	106.366	102.799	105.577		87.6834	115.479	99.8639	106.837		85.2947	113.544	97.3613	103.767
89.9388	103.832	114.292	110.8		86.8302	107.936	117.996	122.424		100.375	119.416	134.001	125.53		95.1589	112.494	119.341	127.482			84.3518	99.3311	101.385	101.677		86.2619	107.176	102.539	106.515		95.6868	115.223	99.585	104.81		86.2469	108.131	98.2197	102.606
90.0081	103.826	114.245	128.534		89.2414	107.103	117.672	124.238		96.6487	120.706	135.076	124.699		114.341	136.565	121.616	124.762			82.6787	102.932	100.475	101.514		86.2013	106.794	102.832	104.49		87.3971	114.894	101.071	104.75		93.4748	120.476	97.8811	102.638
90.4048	104.032	134.588	126.304		87.7607	129.238	113.641	120.444		105.363	119.548	132.906	133.799		107.525	114.514	131.075	121.674			84.4849	102.679	105.732	99.0646		89.7195	110.498	103.197	104.886		87.5121	115.434	100.375	105.195		88.2105	110.391	99.2632	103.281
91.1928	100.516	134.184	128.344		93.5256	130.509	110.589	120.549		102.26	119.323	131.526	135.698		121.006	114.096	132.154	122.583			84.0036	101.567	106.003	99.8248		89.7193	110.165	101.971	107.493		85.612	115.031	99.7708	104.803		97.1261	104.815	101.96	102.842
89.822	103.505	132.533	126.495		105.982	133.051	111.561	119.724		101.638	118.648	132.819	134.514		109.286	114.214	132.437	126.435			83.5412	102.686	105.822	100.617		88.9923	115.298	102.686	104.252		86.5219	115.529	103.203	104.333		87.3804	113.039	100.053	102.438
92.9473	104.546	131.419	128.811		90.8526	131.381	109.04	118.654		97.1592	118.537	131.184	132.698		112.427	114.398	133.042	119.863			83.8832	104.079	106.658	101.195		85.4176	109.075	103.73	105.894		87.8807	115.166	103.311	106.081		87.6182	108.592	101.774	102.454
90.2534	104.571	131.881	127.467		95.9944	130.853	105.932	118.709		96.757	117.703	131.249	133.914		111.41	115.026	130.454	117.823			83.3791	102.387	105.572	100.237		86.8326	109.361	102.242	106.448		88.6675	114.999	100.291	106.198		85.925	110.629	98.0645	103.065
91.306	100.285	128.436	126.273		88.648	130.628	104.765	117.716		102.499	115.959	129.969	131.855		102.954	122.264	132.252	115.382			83.7583	101.056	105.223	100.932		86.7392	109.131	103.595	105.591		86.0304	115.22	102.089	105.881		88.5371	112.074	96.7336	103.483
126.735	109.107	126.785	120.189		89.0093	130.626	134.597	112.75		126.079	115.717	131.429	135.069		109.025	117.918	132.556	114.037			93.4335	103.304	104.793	98.8028		89.1121	109.341	104.432	105.277		91.5535	115.252	105.966	103.493		89.1034	111.855	98.6268	103.165
125.653	104.412	125.879	125.76		88.6036	130.632	130.999	109.753		123.056	116.589	129.046	131.626		114.498	117.536	132.775	115.463			94.2114	103.063	104.303	101.477		85.738	108.147	104.682	105.05		92.9207	115.335	104.116	104.553		90.5693	113.75	98.7237	102.464
120.573	101.537	122.699	138.066		88.5677	133.082	131.716	112.05		127.395	114.688	129.219	121.244		110.73	115.365	132.17	132.239			89.7248	101.142	103.74	105.536		87.5499	110.694	104.433	104.03		94.1249	115.083	99.4634	103.04		87.3983	112.701	104.293	103.841
122.595	122.481	122.529	122.269		91.0406	129.781	132.946	109.591		124.88	116.348	133.97	131.69		115.071	116.33	131.553	132.785			89.887	101.052	103.338	100.596		85.9355	108.096	102.659	106.269		92.9216	115.073	100.177	104.508		89.456	111.442	98.0436	106.075
120.844	105.813	122.215	126.922		91.1442	130.638	130.715	109.188		126.289	119.627	130.035	123.74		107.678	113.407	128.993	130.19			92.7505	102.277	102.688	101.964		87.8604	108.756	104.481	104.596		95.6483	116.243	99.1156	104.041		87.4107	111.247	97.4616	104.567
116.852	108.466	121.933	129.271		98.4204	124.394	131.765	108.793		126.262	117.682	129.61	134.019		100.943	115.322	128.736	118.48			90.2593	101.014	103.1	98.6512		89.8337	107.851	102.628	105.374		90.9788	116.434	96.5245	104.784		88.4989	112.716	100.24	104.027
116.312	128.363	120.962	137.958		121.924	125.893	131.242	129.371		125.966	131.74	130.484	134.123		113.203	115.405	128.842	123.593			90.3768	102.311	102.822	105.137		92.505	106.78	104.259	105.528		91.3185	115.875	100.093	103.74		88.3568	111.801	98.1797	102.937
114.298	129.3	119.803	142.256		120.319	126.915	131.469	131.385		127.951	131.194	130.263	131.304		110.816	114.55	128.94	121.095			91.2039	105.61	102.28	109.488		92.2034	106.65	104.089	104.642		95.6416	114.84	94.0762	104.27		87.4813	111.531	99.2139	104.094
112.776	123.794	121.706	132.495		120.426	127.567	130.706	132.633		120.777	127.772	132.818	133.627		105.327	116.142	129.357	122.394			89.0649	104.221	100.609	100.707		90.7574	107.262	104.349	105.45		89.9727	115.491	94.1913	105.732		87.8599	113.136	97.4283	103.011
108.162	127.239	121.115	124.877		111.362	122.816	133.141	133.41		128.615	129.374	134.586	132.368		109.591	116.942	127.829	121.932			91.3526	105.684	100.677	100.523		88.1613	107.468	104.509	106.573		94.8043	115.621	94.9028	106.492		87.9297	112.463	97.2639	104.04
107.661	125.73	122.616	125.589		106.665	126.134	130.708	132.336		120.877	128.806	131.978	132.568		108.884	116.619	126.74	123.552			88.5947	103.764	101.079	100.345		89.21	106.134	109.527	104.65		89.4547	115.974	99.8742	104.14		88.3551	111.804	98.7167	103.122
101.903	128.048	120.677	123.417		110.792	125.476	131.365	132.717		126.494	128.287	129.516	132.423		116.304	115.99	125.445	122.917			92.1479	104.505	99.8164	100.935		88.6585	106.211	107.175	104.648		91.6617	114.766	95.563	106.061		91.0279	113.196	98.963	100.729
106.252	129.822	119.566	126.102		104.077	122.26	133.114	132.745		122.035	126.073	129.002	129.768		108.404	115.496	126.119	128.114			90.4364	105.779	101.396	101.684		88.7404	106.694	106.858	106.427		93.1104	115.298	93.566	105.135		87.0545	112.614	97.4782	102.002
104.206	131.018	121.581	118.817		105.574	120.34	131.031	134.549		125.107	125.531	128.67	133.143		116.542	115.434	124.839	128.822			89.5511	111.826	99.5125	101.306		86.387	106.202	107.197	104.781		92.3518	115.367	97.4801	104.312		90.597	113.33	101.363	100.322
100.644	130.104	118.208	124.03		103.404	119.59	133.449	133.071		124.284	127.413	139.505	130.132		118.843	115.314	125.203	128.735			91.2511	109.719	101.027	99.9961		88.5196	106.152	105.61	105.091		91.9319	114.336	113.308	104.813		98.8125	112.578	103.651	102.316
100.861	131.864	121.088	124.285		105.164	115.286	129.783	133.765		125.895	130.673	130.201	131.414		117.509	116.548	126.974	129.387			90.3714	114.214	100.911	101.057		90.8399	106.272	103.948	105.883		93.9123	114.858	95.227	102.94		101.015	113.175	98.5485	99.9034
107.523	128.4	122.071	121.533		97.1198	114.97	134.85	131.623		127.07	126.674	130.068	132.467		107.445	119.297	124.488	129.759			88.0564	105.703	102.436	100.926		87.0852	108.831	107.175	104.815		93.6877	115.349	95.2509	103.725		88.2277	115.559	98.704	105.402
111.228	124.288	118.288	123.042		100.209	115	131.339	132.772		107.469	131.426	130.132	130.591		112.944	120.067	123.738	128.891			88.8215	103.358	100.923	101.57		89.7532	106.943	105.95	106.592		90.1559	115.144	99.129	102.86		90.7872	114.73	97.6793	101.435
111.308	121.74	119.39	122.884		100.514	113.63	131.669	132.662		106.267	123.571	130.401	130.362		112.248	123.006	126.138	130.202			89.1063	103.246	100.511	100.63		88.0454	106.985	102.805	105.597		90.575	115.403	101.253	105.417		86.8889	116.811	97.8991	101.149
100.031	117.574	124.419	118.681		90.8886	113.445	129.915	133.199		100.528	125.464	126.033	130.86		111.529	123.334	125.678	129.203			88.5501	103.652	101.117	100.239		86.5713	107.21	104.941	105.491		88.818	115.32	103.194	104.026		87.8653	116.664	102.29	102.292
102.272	113.296	116.563	111.881		98.4474	114.119	131.793	131.293		107.199	127.866	128.094	132.326		102.586	125.786	126.502	129.341			89.9152	101.652	100.5	98.9993		87.8682	107.319	106.15	104.329		95.1323	114.883	98.4105	103.547		85.7899	116.025	98.8842	105.336
117.043	111.777	120.821	122.31		96.6847	122.676	129.063	128.347		107.411	124.641	134.184	124.061		106.524	126.7	125.641	129.97			89.0757	101.064	99.6181	103.294		92.0717	107.921	106.327	105.608		88.8473	114.849	103.809	103.539		88.5325	116.497	98.6275	102.898
120.723	106.123	116.972	124.827		92.1741	112.881	125.542	128.543		99.9565	123.039	124.577	127.607		96.0882	127.777	124.006	129.326			91.4377	101.302	100.892	98.0179		89.4187	106.783	104.597	105.603		93.472	115.609	103.776	103.127		87.7356	116.712	97.8515	102.056
120.527	108.138	123.316	108.082		92.1888	130.848	123.064	129.54		99.4828	122.661	125.784	129.516		94.8135	128.732	123.589	129.686			89.6784	102.077	104.784	97.6399		88.7004	106.909	105.11	105.291		92.1984	115.899	102.674	103.404		89.7959	115.533	99.5635	101.681
122.623	106.768	118.587	106.505		96.2755	118.416	122.722	129.232		96.1547	122.812	130.371	130.188		98.4928	128.937	125.377	128.465			93.5002	101.912	101.994	101.544		86.0005	108.021	101.538	105.084		87.3747	114.924	98.8319	103.831		87.256	115.706	98.1226	104.832
115.853	107.491	115.579	123.157		98.4154	114.356	120.514	128.128		95.4263	123.145	125.739	131.018		120.787	129.311	124.31	127.684			91.6322	101.947	101.219	101.192		88.4609	107.747	101.778	104.259		88.3045	115.417	102.866	104.765		98.1408	116.034	96.2507	102.715
122.546	106.435	115.669	120.98		93.8949	108.431	122.296	127.566		98.3461	123.034	126.428	128.755		103.984	129.637	119.744	128.627			97.4391	100.511	100.782	100.064		85.7062	106.217	105.86	104.555		85.9191	113.753	98.9276	102.89		88.6711	114.89	97.7863	103.507
119.397	105.573	114.997	115.83		96.7636	105.828	119.754	127.448		98.3876	121.77	127.548	120.427		93.087	125.682	121.412	127.296			93.6072	101.053	101.047	99.0612		93.7747	107.437	100.844	107.361		92.0772	114.374	101.332	102.415		87.1467	115.84	103.14	103.734
117.288	102.905	119.882	112.036		95.5829	114.393	123.403	126.387		101.858	119.08	126.796	121.789		93.9394	130	126.664	127.245			91.6407	101.797	100.768	99.5861		87.8182	106.538	104.574	103.544		92.3772	113.968	99.9217	104.863		86.8614	115.342	103.015	103.13
117.72	100.133	117.079	125.342		99.4727	137.86	122.182	125.52		98.0841	118.858	124.131	122.048		97.5095	129.871	121.754	123.908			91.508	100.518	100.894	102.143		93.6165	109.752	101.57	104.305		88.5743	114.836	100.923	103.403		86.9814	115.185	98.2413	101.918
119.995	101.469	135.997	126.085		107.817	133.901	120.601	125.265		110.446	117.193	130.333	118.369		102.838	130.08	132.774	122.723			92.2879	99.1421	105.126	100.921		86.165	110.439	104.606	106.132		87.2541	113.515	102.671	103.225		89.5682	115.36	101.608	101.813
118.988	101.702	136.194	126.594		112.053	136.901	117.518	125.31		109.319	117.695	133.129	122.342		104.638	130.853	133.495	122.761			92.2274	101.997	106.019	101.255		86.2022	117.708	101.275	106.875		88.6863	113.477	113.367	105.332		98.7221	114.787	99.657	103.564
117.025	100.171	128.363	124.727		115.37	135.328	119.228	115.397		104.756	117.392	131.274	117.387		113.799	130.168	134.294	120.041			95.7231	102.025	105.254	100.719		89.2247	113.224	107.142	106.023		86.2921	114.155	104.412	104.294		88.2549	115.131	96.8391	103.357
121.766	99.5496	134.749	126.138		107.62	131.796	117.006	121.195		118.2	117.111	131.637	124.487		112.764	128.939	133.134	118.297			91.7266	101.662	104.652	100.25		86.4295	110.347	104.047	104.132		96.5354	113.344	104.101	101.973		87.6314	114.854	98.0121	102.295
118.515	101.076	130.978	122.639		113.155	134.497	111.757	119.225		108.503	118.378	125.661	122.209		112.131	124.841	131.668	117.657			91.7163	103.279	105.791	102.926		89.5989	116.129	104.57	105.287		87.4857	113.509	106.531	103.585		87.7241	114.301	100.752	102.028
118.647	101.846	133.523	120.877		102.891	136.482	111.628	118.734		105.964	119.916	132.149	125.24		107.1	130.476	134.043	119.571			91.7671	102.473	105.846	102.365		86.724	116.05	101.569	103.634		88.1429	114.998	101.266	102.299		86.3406	115.664	101.009	102.205
124.635	102.402	129.322	120.338		109.431	133.432	132.959	113.564		110.914	118.121	127.778	120.718		123.995	130.357	133.226	116.159			97.8179	103.795	104.508	100.679		88.7491	111.76	103.538	103.953		88.0201	115.394	101.521	104.112		97.1335	114.766	96.6608	103.791
127.959	102.635	128.998	122.461		103.534	131.789	133.35	115.227		125.479	117.225	129.93	120.306		105.339	129.816	133.293	114.758			109.664	102.768	104.552	103.526		86.5058	110.06	104.734	105.439		94.7391	114.414	100.555	103.197		86.6199	115.038	98.7192	102.707
124.716	103.001	126.813	119.819		101.977	136.15	130.969	110.868		127.264	116.134	125.881	119.611		105.855	130.903	134.559	114.723			101.53	104.185	104.146	101.496		98.4464	116.326	102.444	105.953		96.9891	115.365	100.273	103.595		91.951	114.422	101.431	105.974
123.962	100.401	126.753	126.332		92.032	126.723	131.863	110.721		129.313	115.252	130.899	120.395		107.762	126.83	133.116	113.667			93.3528	102.709	103.705	101.693		87.6084	108.58	104.204	105.096		96.976	115.065	99.026	103.955		87.275	115.625	103.584	102.815
122.261	99.6918	124.717	124.247		99.9874	131.714	130.079	110.867		130.825	116.193	128.843	116.344		106.56	130.053	133.272	118.311			90.2384	102.282	103.207	101.97		95.8207	110.885	103.544	103.816		98.2798	116.282	102.487	105.507		86.3632	114.563	101.918	102.193
122.404	101.145	124.268	123.979		99.8683	133.628	130.646	111.832		127.483	119.628	131.111	113.407		106.298	125.309	132.954	121.365			89.5367	102.101	102.702	99.9841		90.4798	115.45	103.546	104.601		98.234	114.988	100.832	106.52		86.7867	114.155	97.8861	101.989
121.695	126.431	121.125	121.22		120.308	134.564	129.04	127.844		126.865	131.934	130.526	134.193		109.434	118.209	133.07	118.926			89.0096	103.715	102.681	101.885		98.4403	114.658	102.974	106.016		95.8594	114.984	102.107	105.665		89.9507	115.682	97.3416	104.834
121.446	127.684	120.301	122.356		122.928	132.149	126.086	131.186		122.278	130.907	131.128	134.826		108.205	119.076	132.989	119.534			89.3474	104.733	101.79	100.464		94.0853	115.645	103.573	105.616		92.1251	115.009	99.4709	106.195		89.7505	116.436	103.804	105.176
122.14	129.698	118.658	120.675		115.131	133.691	128.892	131.102		129.482	126.257	127.639	134.071		110.524	118.083	132.156	120.18			89.8062	105.016	101.321	100.551		92.1787	116.24	104.661	104.33		96.2872	115.256	99.8938	105.916		89.3617	115.971	101.427	104.151
113.104	129.426	117.742	119.909		116.908	130.935	128.553	131.556		127.104	131.12	129.82	134.404		109.663	118.85	131.182	122.861			89.6193	105.78	102.288	100.455		100.057	109.019	102.453	107.744		98.3579	115.177	102.032	106.233		89.8095	116.324	97.962	101.547
111.17	128.537	117.253	121.512		111.915	128.128	130.943	130.845		129.697	129.084	130.522	132.561		112.087	121.963	129.039	123.61			90.9235	105.831	101.382	100.457		88.3259	111.278	104.765	105.163		99.1894	115.02	101.182	105.457		92.0618	118.129	101.639	101.181
111.228	128.091	117.036	125.748		122.933	121.462	130.395	130.459		126.532	130.539	128.512	120.295		114.673	118.456	126.774	123.116			90.1945	105.282	102.358	104.988		93.3915	109.153	103.763	104.538		97.613	115.065	97.7138	106.038		90.2455	116.519	98.2121	103.619
108.477	129.226	116.127	123.967		114.806	123.27	131.348	133.178		128.218	129.702	130.177	117.664		112.547	118.364	127.071	127.665			90.44	105.695	101.144	99.9992		89.0343	107.743	102.545	105.645		96.4626	116.38	97.529	104.563		98.2628	116.477	99.9717	104.179
106.726	123.085	115.886	123.743		116.871	124.818	127.497	133.142		121.688	129.558	130.937	129.908		110.601	117.604	129.438	128.559			89.539	104.84	102.267	99.3257		91.8273	109.045	104.57	110.257		92.5952	114.881	101.211	104.921		92.9002	115.258	98.0688	102.151
103.948	128.855	116.148	119.62		119.553	125.226	131.931	132.427		122.452	124.6	130.297	121.43		111.804	117.969	126.233	127.455			90.6798	105.927	101.679	98.8971		91.7069	108.029	100.857	111.963		90.5976	115.539	100.971	105.658		90.2626	115.54	99.184	103.44
109.221	129.091	115.568	113.966		112.562	121.73	127.623	133.481		125.636	125.62	129.94	130.571		118.32	117.841	125.657	128.931			87.4563	106.444	101.444	102.083		89.0839	108.146	104.839	107.75		91.2206	115.129	99.9451	104.26		89.7054	114.634	99.5675	104.115
103.675	130.243	118.297	123.102		106.588	123.237	126.248	132.093		126.253	122.544	129.217	129.782		114.734	115.996	125.166	127.459			90.6755	107.125	99.7631	102.199		88.2285	108.344	104.513	105.326		90.9248	115.812	108.418	102.75		90.3617	114.602	101.382	102.844
99.8523	129.597	122.185	122.197		110.259	119.798	128.246	132.791		127.416	125.672	129.925	131.047		115.963	117.378	122.508	127.788			90.327	104.89	101.331	101.641		89.1659	108.823	103.481	105.879		92.7883	115.247	99.5198	103.498		90.3348	112.953	98.0708	101.738
104.144	129.992	126.439	123.396		107.651	119.932	129.116	129.079		108.818	123.574	130.427	130.416		112.93	123.479	123.189	127.142			90.0517	105.142	101.437	101.48		87.8593	109.149	102.461	106.223		87.6886	115.431	100.924	104.829		90.3983	113.276	99.3488	100.422
97.8498	130.335	123.249	120.791		97.7657	121.22	129.136	131.385		103.612	126.832	130.748	127.959		113.723	115.481	120.601	128.246			88.0603	105.083	100.841	99.2586		86.6888	107.249	102.962	107.704		89.3445	115.34	100.15	104.4		91.6868	113.646	99.044	102.81
96.1048	134.671	126.004	122.821		97.7925	116.034	128.86	130.662		117.978	117.463	131.301	130.649		111.788	118.227	122.521	125.912			90.9209	113.294	100.967	99.6836		90.848	107.299	101.483	106.031		90.8039	115.132	102.437	103.85		88.5813	115.367	105.161	100.789
95.6615	125.276	121.715	120.404		94.6503	114.482	127.165	131.929		108.321	127.366	131.523	130.937		104.305	122.798	119.597	128.283			90.296	102.052	99.3752	100.46		91.5364	108.62	101.796	106.015		88.9572	115.113	99.2323	104.319		88.4947	114.018	103.17	101.885
103.953	124.631	120.144	121.542		95.5973	113.831	126.247	129.969		102.178	118.614	129.547	128.052		115.164	116.187	118.044	128.663			89.8908	101.411	100.147	101.097		91.0003	107.107	103.193	105.859		88.4745	114.04	99.165	104.29		88.4063	113.616	102.493	103.283
109.778	119.708	118.079	113.325		89.3623	114.992	127.914	130.476		98.6884	119.429	129.275	128.438		107.829	125.55	119.043	128.187			91.127	101.81	102.587	99.8339		85.7475	107.269	101.504	105.523		86.5594	114.075	101.67	104.728		93.1894	118.725	101.746	102.42
111.492	115.393	116.856	114.589		89.2476	113.836	127.29	129.84		99.9046	118.222	127.252	129.202		110.495	113.901	117	127.547			90.8909	102.632	102.599	100.512		87.7533	107.037	101.693	105.879		86.6878	116.21	101.925	103.139		88.6677	111.933	106.305	102.233
120.311	114.821	116.401	117.545		91.3576	113.685	127.009	128.985		96.0042	119.993	127.498	124.353		97.1057	121.493	111.423	127.925			90.1407	101.1	102.754	99.5992		85.6564	108.362	103.494	106.468		87.5752	115.273	105.273	104.421		87.3785	113.937	103.301	100.762
120.893	111.727	115.081	121.754		94.6658	111.788	124.362	127.189		103.874	124.133	125.275	126.362		106.102	117.163	114.968	126.426			91.2667	102.015	102.129	101.485		87.326	107.843	104.237	105.103		90.06	115.167	105.638	105.185		87.8265	114.119	107.533	103.24
122.809	111.219	120.347	121.659		107.255	121.3	122.152	128.199		103.347	118.925	126.002	123.279		97.5509	132.44	117.133	127.381			92.6649	100.641	99.6166	100.543		89.1199	107.661	101.144	107.091		87.3535	115.326	102.923	104.176		86.9104	116.364	113.12	101.914
123.601	113.733	115.093	123.234		100.037	133.08	126.135	126.406		101.739	123.053	126.393	125.099		98.6214	119.499	116.081	125.725			91.5217	103.138	101.713	101.061		86.8071	111.334	102.332	105.296		87.2147	114.97	99.3315	102.892		88.8963	112.86	100.816	101.692
126.338	117.942	113.152	125.663		101.003	134.56	129.33	125.657		108.866	119.85	125.531	124.31		100.322	116.294	113.47	124.391			98.411	100.582	101.527	100.553		89.8457	112.167	102.538	104.839		86.0475	114.878	100.564	103.372		89.6517	112.906	102.199	102.961
122.043	112.575	137.325	125.369		106.931	133.001	119.541	124.39		99.7665	123.202	123.525	126.114		98.3394	114.407	126.37	127.159			92.5824	102.287	107.222	99.0644		85.6347	111.256	101.579	104.543		90.6168	114.488	103.174	105.485		88.739	112.132	97.5537	101.773
121.271	108.698	135.767	125.896		109.092	132.236	120.16	117.247		113.39	120.529	123.956	126.234		96.3132	126.319	129.763	124.919			91.6947	100.818	107.156	99.9369		90.3606	110.863	102.916	105.217		89.3314	114.444	98.0471	106.673		86.5783	117.744	101.063	103.818
123.691	118.419	136.408	126.513		102.934	130.7	123.279	116.232		102.564	121.839	124.453	127.882		98.0141	120.703	130.893	123.147			93.1708	101.808	107.409	101.362		86.6182	110.229	101.284	105.631		96.5913	115.035	96.7676	119.131		87.0382	113.763	99.2336	103.473
123.654	103.723	135.838	124.849		114.011	130.957	119.928	116.923		107.706	120.414	125.868	125.89		97.8001	126.04	130.874	121.641			91.5466	101.608	106.576	101.591		86.9327	111.005	102.049	105.175		87.2272	116.185	101.011	106.295		85.9562	120.338	100.232	102.398
124.996	100.532	134.584	125.428		111.267	132.134	119.897	116.082		109.687	116.699	124.473	124.24		93.6005	119.525	130.524	122.237			91.9898	101.21	105.214	101.082		89.1765	111.345	104.332	106.518		88.0754	114.744	101.69	103.289		86.7022	110.758	101.287	104.047
119.928	103.953	133.645	123.236		114.454	130.578	117.97	115.032		108.523	114.899	125.186	125.889		100.134	119.484	130.722	121.181			92.132	102.031	105.344	102.528		88.2222	111.066	102.3	105.88		86.6977	114.519	97.0953	106.43		85.7936	110.72	101.651	102.896
	106.833	133.582	123.352		111.319	130.662	133.089	118.357		118.817	115.97	123.511	127.377		111.252	132.701	130.197	121.121				101.34	105.229	101.093		90.2558	111.018	106.498	105.278		91.5574	115.001	97.2559	104.091		98.1192	123.742	103.183	102.075
	103.088	131.722	123.003		113.368	131.728	136.378	114.456		119.22	115.004	124.17	125.743		104.191	118.915	130.601	123.433				100.505	106.369	102.088		86.5776	110.656	100.302	105.72		93.2766	115.843	97.9061	102.715		88.2897	111.68	102.385	106.074
	106.314	126.196	124.699		109.623	130.453	135.759	136.223		119.017	115.222	125.822	122.808		109.024	118.995	129.28	120.373				102.655	103.272	100.571		86.3011	111.147	99.7579	116.892		91.5686	115.508	98.8205	102.955		88.9924	112.951	104.487	103.689
	103.799	129.683	120.695		97.1834	126.842	135.474	121.78		117.768	114.791	124.412	124.77		106.629	118.466	129.599	119.387				101.771	105.483	101.506		88.5177	109.294	101.67	117.478		91.2711	115.697	100.848	102.055		89.1629	113.464	100.506	102.017
	104.22	127.989	121.757		111.699	131.279	132.886	116.274		113.841	116.035	126.953	123.096		107.745	117.146	128.443	115.715				103.759	103.974	101.137		86.824	111.06	100.168	114.897		91.305	116.733	102.677	102.647		88.8483	110.985	99.7267	102.706
	104.189	126.7	123.56		90.2879	130.591	128.271	115.918		120.103	115.654	125.216	125.441		111.691	122.402	130.047	112.964				103.501	103.099	100.66		86.9831	110.176	103.148	109.666		94.5603	116.689	97.8446	104.511		89.3101	114.054	101.897	103.472
	129.702	127.296	123.69		116.925	130.559	126.086	133.194		116.679	131.211	128.167	120.886		109.765	118.241	129.226	115.213				106.277	113.921	101.787		93.5632	111.272	103.067	108.35		90.9416	114.414	101.032	101.974		90.0822	111.178	103.087	101.721
	129.13	123.068	121.09		120.061	129.591	125.91	134.514		120.66	133.153	119.193	119.251		108.885	118.347	128.612	116.022				105.248	102.13	102.428		98.1446	109.381	102.916	111.819		100.09	115.77	101.807	102.142		90.5945	112.539	101.26	102.418
	129.662	122.266	118.496		113.937	129.556	126.787	135.589		115.255	133.634	128.535	125.341		105.992	129.246	124.125	114.464				106.163	102.871	100.436		92.733	110.456	103.319	109.244		92.1621	115.032	104.862	103.234		91.055	112.533	104.103	103.921
	127.892	120.994	117.762		125.82	127.769	124.469	134.592		112.241	132.353	128.481	121.209		111.35	120.955	125.401	115.822				105.83	102.082	100.395		98.2118	109.944	102.734	106.495		91.3085	118.621	104.243	105.363		91.6056	111.11	97.9414	102.404
	128.955	123.054	119.323		111.716	127.027	132.992	134.153		129.11	132.843	127.316	120.977		106.317	127.458	125.019	112.605				105.79	101.938	102.367		90.2721	108.782	107.99	106.238		91.6942	117.695	100.036	103.902		90.0702	112.892	102.025	102.726
	129.449	118.39	123.674		116.94	126.365	133.227	136.599		130.736	131.556	130.126	118.304		107.581	124.042	124.836	115.71				106.195	101.386	100.353		92.323	108.197	111.611	107.786		92.4065	115.105	103.916	103.813		91.0131	113.188	103.272	103.697
	129.92	118.393	122.177		115.282	115.556	130.244	136.636		113.766	131.503	131.869	120.118		108.985	123.977	125.632	127.926				106.72	101.722	98.3824		92.1893	108.119	102.208	106.528		91.1577	114.166	98.9431	103.082		90.032	121.569	97.4237	105.382
	130.729	115.582	119.783		120.531	124.322	129.191	134.659		113.489	131.829	130.606	118.688		107.328	118.844	123.464	128.089				108.221	101.841	100.265		92.3509	108.282	103.424	106.348		90.9456	115.62	100.324	105.965		89.9867	113.371	100.977	101.661
	131.705	113.847	117.293		118.27	123.95	127.577	133.382		117.392	127.749	130.096	120.008		106.524	117.874	123.389	127.935				107.221	101.092	99.5312		88.7569	107.44	101.778	106.877		91.4658	114.694	101.988	102.363		89.4873	113.655	101.813	101.463
	128.902	115.094	115.767		120.706	121.467	129.585	133.507		120.466	130.268	130.028	116.386		105.462	122.504	124.129	130.154				107.731	102.516	100.952		92.6963	107.901	101.363	105.75		90.9304	114.595	102.162	104.397		88.9261	115.923	98.8299	101.16
	130.053	113.003	114.855		123.321	118.615	131.707	134.127		106.064	131.646	130.932	116.068		109.942	119.76	120.845	129.093				108.008	102.755	99.0255		93.3463	108.756	103.054	105.746		90.0868	114.933	104.058	104.529		94.822	113.496	97.3568	101.364
	129.222	113.16	121.058		120.885	115.395	130.168	132.907		110.626	127.299	129.298	111.716		114.241	126.073	124.615	128.257				107.269	100.947	101.29		94.1663	108.845	104.299	105.244		93.2401	114.836	101.512	103.542		91.277	112.664	100.253	103.106
	129.209	118.81	114.201		114.737	112.896	123.196	133.49		108.562	128.259	128.772	133.505		106.44	128.82	123.789	128.959				106.523	99.8336	101.137		89.6264	108.628	101.725	105.341		89.5896	114.875	102.056	106.239		92.0306	115.301	99.0394	103.333
	128.774	117.53	116.58		112.926	124.067	126.143	134.284		117.538	125.781	128.588	133.832		113.787	121.744	122.73	130.075				108.535	102.596	100.53		87.4736	108.521	103.242	104.917		91.0223	116.354	100.669	105.133		90.6694	115.56	100.326	102.912
	126.125	121.359	117.082		114.994	111.946	126.366	132.961		115.998	128.491	126.011	128.089		108.586	119.966	117.088	129.479				106.638	105.016	100.688		87.7559	108.287	103.314	106.48		89.9241	114.653	99.8714	104.83		89.542	115.053	101.241	101.035
	127.219	115.884	121.885		118.007	109.437	124.974	131.543		103.547	125.428	129.647	128.74		109.409	132.953	118.354	128.858				106.055	102.337	99.9006		90.7508	107.877	98.0372	105.576		90.6992	114.427	99.8092	107.101		89.2329	123.478	101.887	101.358
	125.993	125.95	121.722		110.551	111.833	127.647	131.314		114.444	127.082	129.707	129.13		110.611	125.378	122.573	128.896				105.94	105.644	99.1219		87.0153	109.839	102.109	105		91.4056	115.504	98.6068	105.691		91.3367	118.966	100.04	103.228
	126.098	116.811	112.922		108.791	110.082	123.395	129.643		97.3898	124.906	123.519	123.433		106.286	119.633	122.14	128.357				103.723	104.288	100.502		89.1242	108.029	100.912	104.277		89.7145	115.327	102.135	105.889		89.111	112.538	96.8752	102.147
	125.213	115.564	107.748		104.294	109.175	122.647	132.708		103.259	121.925	126.003	130.295		114.826	118.436	119.794	126.764				104.746	102.273	101.099		86.2912	108.285	101.378	105.826		89.4812	115.22	101.792	107.205		88.4271	112.576	101.886	103.887
	119.796	122.479	108.836		101.567	114.045	124.792	133.203		100.476	117.963	129.122	130.178		106.653	116.969	117.11	126.379				103.659	105.096	99.3214		89.7984	108.759	102.151	107.462		87.1918	115.169	100.19	104.568		87.8057	112.923	99.8451	102.531
	120.15	121.417	119.68		94.5193	114.856	126.34	130.786		110.869	123.488	128.746	130.65		109.567	115.73	109.799	126.922				102.596	104.942	99.8753		86.0432	107.353	100.825	105.199		88.3864	114.74	106.039	106.034		96.3424	111.659	102.801	103.015
	117.771	120.645	108.268		102.158	111.061	123.238	131.131		98.7641	119.114	128.016	129.586		113.523	120.383	108.186	126.935				102.828	103.195	103.239		87.7212	108.31	103.21	107.445		92.1425	116.177	100.126	103.654		88.9401	113.148	99.3663	102.766
	112.067	116.904	115.246		91.7021	108.398	124.738	129.621		90.9938	118.724	129.737	127.671		107.244	120.401	108.861	124.384				103.555	102.647	99.7172		88.4526	107.652	101.878	107.487		86.5217	114.157	100.132	104.374		89.6773	113.238	98.0065	103.942
	115.904	121.042	118.091		94.7665	108.172	123.989	125.202		94.2303	121.561	129.832	127.897		102.764	120.435	109.911	124.213				103.181	105.46	101.167		86.7312	108.049	103.481	106.276		87.7473	115.232	100.879	104.8		91.2369	113.089	103.926	102.534
	111.88	135.894	127.171		111.14	131.301	121.223	126.43		114.803	119.644	130.108	128.779		106.821	117.377	131.09	124.142				102.46	109.504	103.792		94.96	108.291	101.665	105.857		89.6753	114.755	103.202	106.365		87.3605	114.408	101.662	104.595
	109.609	135.62	126.687		93.5821	129.663	125.196	122.871		113.79	116.975	128.953	129.182		105.261	120.906	128.351	122.693				103.972	107.295	102.91		86.9883	108.899	104.172	106.042		87.5229	115.15	103.431	104.145		87.3749	111.923	99.1557	101.664
	111.516	135.619	129.574		95.377	131.158	122.81	122.853		114.989	116.339	126.195	130.498		96.8517	117.2	130.797	122.186				102.823	108.551	103.295		92.7073	109.025	101.052	106.106		88.7695	115.887	101.923	103.353		88.0578	113.535	96.844	102.136
	106.824	137.232	128.429		99.6244	132.049	123.041	123.571		119.048	115.625	130.01	126.791		96.2858	116.297	128.514	118.378				103.025	106.908	102.452		89.731	110.508	101.703	104.925		91.2327	114.9	99.6673	104.545		86.4515	112.828	97.0692	102.594
	121.012	132.84	120.769		99.0875	130.433	125.674	117.34		124.926	117.025	129.631	123.649		96.7958	124.365	130.111	122.337				104.561	107.301	103.505		90.0072	109.931	104.353	107.509		88.3483	116.654	100.941	106.235		86.8122	114.035	97.5979	101.928
	105.587	134.317	121.16		97.1908	130.807	121.073	117.882		119.978	115.249	127.16	129.706		97.6749	122.395	123.558	116.037				102.143	106.498	102.454		90.4286	110.664	100.366	103.847		86.8465	115.184	111.348	104.658		87.6145	114.535	96.0459	101.711
	104.199	134.626	119.152		97.6493	131.3	137.207	114.16		118.57	126.987	124.735	125.488		96.236	124.097	129.385	115.682				102.292	106.841	101.16		86.7053	110.39	105.318	105.449		90.7544	118.529	104.08	107.139		87.8676	113.198	101.853	102.388
	101.436	133.021	121.419		107.363	129.306	129.486	114.167		123.643	115.569	125.857	133.71		108.489	134.047	129.288	118.102				101.614	106.72	100.947		88.8845	110.416	105.832	105.845		92.8544	115.791	101.453	109.31		87.3927	120.962	100.917	102.531
	102.478	132.352	121.658		105.807	130.796	137.85	115.971		121.544	115.896	126.88	131.878		101.782	116.005	130.094	122.897				102.315	105.259	101.556		86.8406	110.488	103.896	103.98		90.8852	115.65	105.09	105.975		86.6778	111.454	100.442	101.698
	103.607	131.076	118.715		108.058	130.791	137.179	113.518		117.967	114.743	125.941	134.682		102.688	132.556	129.502	125.42				101.863	104.57	101.17		88.8982	110.803	106.307	106.187		91.7609	115.131	102.246	108.367		91.5362	122.84	96.1283	102.462
	101.095	130.3	118.744		106.911	130.605	136.178	111.974		117.65	117.128	127.311	132.231		98.1313	115.383	129.945	124.146				102.161	104.412	101.467		87.293	111.301	103.113	107.604		106.58	116.769	103.312	106.255		89.714	112.251	98.4058	102.036
	101.302	125.987	117.031		105.623	130.548	137.337	107.74		116.563	124.025	127.66	131.718		95.5846	128.976	128.939	123.336				104.598	102.753	100.819		90.4284	110.173	104.861	104.804		90.769	116.512	102.383	106.09		87.2244	116.163	96.8292	103.756
	128.418	124.892	120.398		116.325	130.713	133.06	135.075		118.104	130.543	123.992	133.516		99.833	127.153	127.973	108.76				105.113	103.872	100.439		90.7791	111.223	104.713	106.183		92.2236	116.271	103.423	106.506		87.6704	112.733	104.069	102.518
	128.582	123.338	126.403		121.401	131.383	133.81	134.759		119.76	131.179	127.91	131.443		105.134	115.399	127.799	123.744				104.448	104.846	101.639		92.1483	112.808	105.977	107.061		92.4897	114.767	98.2832	104.706		90.2544	113.071	106.194	102.802
	128.624	123.311	127.733		120.69	128.373	132.662	133.851		118.94	132.046	125.961	132.56		99.1255	116.165	128.169	111.469				104.464	108.194	102.118		92.1617	109.863	104.757	107.569		92.1866	115.056	97.6676	105.778		90.3592	113.298	97.5572	101.737
	128.649	122.93	119.885		114.96	124.165	130.249	134.703		117.56	131.288	125.716	134.805		97.6448	115.771	127.742	113.702				105.505	101.28	102.373		91.7412	109.094	103.139	106.513		91.301	114.486	98.0741	109.832		89.0204	112.659	96.6251	101.43
	130.58	118.842	119.418		123.628	125.783	128.804	131.364		116.952	129.074	121.121	132.828		97.2664	116.649	126.377	109.613				105.385	101.478	102.508		96.5548	108.783	103.674	106.571		91.6191	115.392	101.684	106.327		88.3241	112.343	97.6102	102.699
	130.448	118.516	115.079		125.426	125.887	130.891	134.24		115.772	129.928	125.837	133.593		97.1431	118.912	124.761	113.136				106.64	103.224	98.7382		98.7389	109.957	109.042	106.009		90.3767	115.69	101.89	106.986		88.6618	112.778	101.173	102.737
	129.674	117.826	129.166		121.635	126.944	127.678	133.539		114.658	130.336	122.603	130.977		97.106	119.055	124.933	125.762				105.915	102.129	102.806		92.8768	110.057	104.919	105.965		93.1359	115.801	100.685	105.401		89.0494	112.626	99.4923	104.025
	130.489	115.958	116.128		119.836	126.539	129.947	132.393		113.714	130.739	126.386	130.971		99.9348	116.528	122.979	128.77				106.48	100.982	99.4092		92.8157	109.572	104.79	105.943		89.454	115.077	101.227	104.04		88.7535	113.606	96.7548	101.353
	128.322	115.187	119.068		118.015	126.084	127.885	133.782		113.669	128.649	123.625	132.589		102.529	124.514	126.052	128.851				106.892	102.042	99.8317		93.1268	107.773	105.337	106.565		89.4549	114.902	102.363	106.241		89.8478	116.72	98.2658	103.312
	128.653	113.581	126.803		121.507	124.545	127.702	133.497		113.187	130.045	128.292	134.087		97.5343	117.584	124.144	126.718				107.203	101.762	100.81		96.5366	108.331	102.073	106.632		89.0018	115.254	103.609	107.046		87.2159	113.675	98.4817	101.439
	125.721	113.05	125.441		119.887	117.537	128.52	133.04		112.917	131.543	124.222	131.817		97.0002	119.286	125.523	126.044				105.357	102.481	101.159		98.5957	107.085	104.056	107.08		90.1818	115.903	99.9986	104.708		88.4095	114.729	101.774	101.037
	127.788	112.407	121.89		122.43	121.389	129.637	131.7		111.406	127.491	123.025	133.851		98.0968	119.22	125.568	127.036				109.6	101.098	99.7402		95.7658	107.32	102.23	106.097		89.5805	115.814	101.14	109.233		87.9266	115.849	102.652	102.583
	126.781	109.575	120.674		117.023	117.745	122.086	129.093		108.994	128.483	129.246	132.889		99.1485	119.748	126.405	127.244				107.943	100.921	101.394		95.3099	106.664	102.957	106.511		88.3269	115.329	102.005	105.909		88.1335	116.442	97.7144	100.687
	129.962	105.911	124.973		120.134	116.151	125.844	131.403		109.639	127.319	130.709	133.629		99.188	120.912	120.902	126.75				125.324	101.268	100.63		93.7695	107.227	105.696	107.834		88.8114	115.517	101.242	105.107		89.0405	116.166	106.254	100.853
	128.706	109.749	115.956		114.524	115.856	127.154	131.301		105.887	124.173	132.557	133.439		98.1112	118.736	122.914	127.205				107.153	101.935	98.6606		90.3347	108.539	104.576	106.469		87.5283	115.415	100.755	105.895		89.8007	116.255	101.707	104.641
	129.125	108.188	117.752		113.759	113.248	124.927	131.583		103.357	116.989	128.855	132.979		97.6604	123.875	124.189	126.809				107.551	102.3	99.1841		90.7685	105.88	101.729	106.544		90.6459	114.856	104.814	106.486		88.2806	116.781	103.905	100.322
	126.04	107.729	116.303		115.535	118.807	128.579	130.364		103.418	121.108	132.409	126.685		105.896	131.101	120.546	127.206				107.038	101.88	101.675		89.947	106.754	105.208	106.194		90.4983	115.449	101.2	104.46		87.8585	116.86	98.1599	99.1465
	124.25	121.371	126.07		116.973	111.417	125.522	128.987		104.048	120.529	133.386	120.202		96.3431	120.297	123.339	125.678				105.432	101.787	99.0038		95.3089	107.133	102.932	107.997		87.0275	114.773	103.526	102.341		87.6923	115.331	99.4671	101.396
	124.915	117.055	119.786		116.385	110.446	125.224	127.073		107.147	122.912	134.287	119.165		98.0242	127.556	117.674	126.825				105.575	102.818	98.5519		88.8918	107.057	105.243	106.531		87.1707	114.969	99.3369	103.466		87.7241	115.138	103.285	101.952
	121.527	117.048	120.668		114.36	110.015	124.033	125.637		95.7884	122.545	133.028	117.764		96.9068	127.168	116.332	125.923				105.079	101.489	100.689		88.1806	106.491	102.952	106.744		88.7632	115.108	101.445	103.349		88.0978	115.549	100.914	103.05
	123.272	115.626	118.545		107.05	113.757	124.319	126.558		106.318	120.581	133.802	117.547		98.038	127.895	110.244	124.05				105.014	102.265	101.095		88.7477	110.872	102.595	105.692		86.8145	115.873	102.296	102.318		88.1964	115.641	101.959	104.467
	112.592	109.992	113.167		102.353	109.289	122.647	125.068		95.5989	123.875	133.727	116.9		97.5215	126.76	112.742	124.948				104.165	101.95	100.615		91.0859	106.204	103.119	106.759		88.0333	115.033	101.431	102.562		88.5345	115.598	99.3234	104.387
	120.158	112.959	130.422		101.459	112.454	122.223	126.35		95.9555	123.398	129.101	126.339		100.513	129.029	111.544	125.318				103.853	102.664	100.487		95.1833	106.682	102.461	105.851		87.6142	115.952	100.413	104.805		88.5302	113.976	97.9317	103.102
	114.846	113.787	121.909		106.386	106.535	119.546	125.594		104.18	122.025	124.545	117.003		98.9739	129.943	110.93	123.821				105.586	101.774	104.913		87.9395	106.065	104.806	106.941		87.4451	114.022	101.355	103.098		88.2949	114.92	95.3786	105.918
	113.714	130.799	122.193		101.906	131.127	121.632	122.88		103.542	121.265	128.255	122.819		100.089	129.337	128.826	119.97				103.094	109.185	101.259		88.8562	107.498	101.917	105.928		89.4296	113.474	100.242	104.759		87.3211	114.516	95.211	104.999
	107.096	131.535	119.539		94.9275	130.378	120.971	123.447		101.426	118.266	132.656	130.627		104.685	131.389	130.486	119.337				102.596	109.348	101.634		87.5526	106.964	102.578	106.645		91.6612	114.925	102.836	104.258		91.6616	116.546	95.7009	105.316
	107.251	132.312	119.408		100.607	130.097	118.961	121.313		95.5731	120.032	125.037	128.566		98.1315	131.22	133.399	120.682				102.668	109.426	102.071		89.4304	107.967	102.079	106.716		89.575	114.958	100.027	104.831		90.3811	115.632	95.4632	103.012
	109.896	133.283	121.996		101.157	131.376	118.388	116.899		108.375	117.023	129.757	126.029		101.005	131.29	133.322	120.025				103.288	109.829	101.359		88.9963	107.967	103.826	106.101		85.9968	113.182	100.225	107.609		88.5245	115.249	96.512	104.657
	107.959	133.933	123.821		106.036	132.589	120.148	117.886		109.189	128.319	130.49	128.311		99.5912	128.185	124.529	120.243				103.758	108.819	101.316		89.5624	111.541	104.276	103.579		86.2654	113.495	101.872	105.19		93.2224	114.43	95.0538	102.857
	108.987	133.769	124.247		100.011	133.468	130.182	115.059		106.802	114.065	132.356	121.853		99.4263	129.814	131.539	116.257				105.436	108.942	102.205		88.1476	111.554	109.708	104.282		97.41	112.988	101.005	104.084		94.7907	114.513	96.2889	102.29
	106.393	133.824	122.367		98.7488	131.753	138.064	112.662		113.612	114.172	131.536	128.51		93.96	130.206	129.98	124.154				111.594	108.058	105.446		88.3952	108.43	103.849	104.612		91.9533	112.566	99.8596	104.512		88.6882	115.151	94.2892	103.269
	107.509	133.785	121.021		101.553	131.155	137.035	115.674		117.796	113.681	131.11	126.769		93.9222	130.334	132.335	121.585				103.479	107.805	101.41		89.5939	110.547	104.104	104.126		91.7062	112.725	99.9462	103.013		85.9499	115.377	95.7949	102.944
	106.208	132.426	120.417		91.5313	132.009	136.012	112.069		118.323	113.707	134.09	126.434		100.818	131.533	131.787	116.97				102.719	107.293	99.8216		86.3895	109.929	104.35	105.63		92.7671	112.885	100.967	104.602		87.798	114.17	99.1024	102.139
	106.103	133.515	123.454		93.3818	131.904	135.432	110.117		121.247	114.471	132.874	127.929		108.954	131.259	131.836	119.286				101.853	107.625	100.885		88.1284	109.745	105.009	105.658		93.9558	113.561	100.437	103.43		92.0262	114.66	98.1995	104.606
	101.478	132.673	123.157		94.8127	132.104	134.173	109.17		117.917	116.237	132.178	128.276		109.022	129.343	131.031	117.852				102.488	106.983	101.285		85.8719	110.933	104.161	105.467		93.0124	115.19	101.365	105.675		85.8524	115.458	99.7274	105.336
	101.452	129.585	125.955		101.163	133.803	136.417	109.842		118.787	117.514	127.403	121.928		103.332	127.779	132.881	115.633				102.728	104.78	100.729		96.8023	114.596	103.082	107.565		93.7584	116.587	102.137	101.852		89.1401	114.466	99.0932	103.491
	128.958	130.11	122.35		116.554	134.349	134.808	131.456		118.026	131.253	132.801	124.909		99.3731	120.33	133.851	120.86				105.877	102.959	102.379		92.6228	111.418	105.045	107.297		89.7742	114.227	102.83	104.693		85.2419	116.557	97.1414	103.61
	128.955	126.238	115.265		116.48	130.993	135.038	132.103		115.898	131.434	133.331	126.398		105.096	118.911	131.426	128.81				104.888	103.253	102.757		92.7831	109.754	102.594	107.263		91.84	114.936	99.3777	104.561		90.7073	116.605	97.0482	103.279
	129.16	125.371	114.943		121.494	133.21	134.364	132.146		116.849	130.521	130.293	125.417		95.4386	119.581	130.205	128.49				106.068	102.783	101.525		98.7942	110.334	103.77	107.075		92.9856	114.121	99.3477	104.08		91.8043	116.387	99.9246	105.428
	130.003	125.273	118.248		119.611	131.875	118.96	134.084		119.108	132.002	130.937	126.372		92.4525	118.465	131.122	121.433				104.988	103.269	103.273		101.044	109.418	104.106	105.729		93.4429	114.256	99.9928	104.719		85.0572	116.23	97.8791	105.526
	129.485	123.963	117.283		119.324	131.46	128.297	132.237		116.268	131.476	130.847	123.252		104.985	118.92	131.899	113.186				106.809	102.8	99.6038		100.432	109.395	105.41	105.613		92.3926	114.837	100.197	103.157		85.2298	116.584	106.042	103.842
	128.732	123.508	125.946		113.334	130.591	127.975	132.678		117.112	129.815	130.952	127.36		104.802	120.272	124.718	113.038				106.181	102.745	99.1262		91.4963	109.769	104.096	105.148		91.7747	115.476	104.21	104.483		85.8318	117.97	98.5332	104.776
	131.441	119.184	114.518		120.711	124.78	127.869	131.471		118.218	129.061	131.275	125.066		100.328	119.035	129.167	130.668				107.08	100.751	101.353		95.6933	109.016	104.421	106.468		90.5148	114.962	98.3371	104.897		85.262	116.162	100.54	102.32
	128.634	119.534	115.224		120.266	129.487	129.041	129.183		112.707	130.434	132.379	127.467		103.614	119.299	127.872	128.587				106.65	101.974	101.954		99.3528	108.873	102.994	105.159		90.8664	115.332	100.03	103.7		87.0581	117.404	96.9009	102.879
	128.042	117.718	121.863		118.622	127.167	128.664	132.541		107.192	129.501	133.04	126.557		96.3897	118.065	125.258	129.231				106.235	101.645	102.353		93.5137	109.262	105.428	104.648		92.2625	114.833	101.838	104.677		85.1965	115.045	98.9637	102.121
	126.99	115.445	116.375		116.732	127.237	125.889	131.076		112.593	131.176	134.129	128.772		109.83	117.857	124.906	129.223				107.091	101.989	99.9632		92.1401	108.558	103.597	104.666		88.9807	115.258	101.502	106.076		85.6659	115.291	97.5859	102.986
	126.443	113.84	113.831		116.926	122.519	127.566	132.921		110.377	129.408	130.641	128.149		100.458	124.19	124.64	128.663				106.196	101.893	99.1718		94.6548	108.786	106.914	105.472		96.5751	115.212	98.468	104.749		85.4319	115.368	97.4356	100.357
	125.394	116.094	114.857		118.056	123.442	129.505	134.284		114.155	129.172	132.001	130.516		105.638	116.572	127.336	127.733				106.769	103.381	99.1105		96.0567	109.304	103.825	105.437		92.5894	115.347	100.887	104.631		88.8315	113.772	102.702	101.037
	124.556	115.778	115.296		118.875	122.341	130.012	134.107		115.962	129.402	129.067	131.6		105.654	125.013	127.959	128.046				106.153	102.014	99.7587		92.7195	108.8	105.439	105.027		89.9392	115.852	99.4079	108.279		85.499	118.439	98.1188	102.388
	126.704	114.755	116.182		115.579	119.651	130.457	133.408		113.077	128.729	128.878	129.294		101.519	115.583	122.216	128.15				107.725	101.375	100.414		91.8405	109.44	102.964	106.385		89.7038	115.677	102.862	103.757		85.3382	113.526	102.428	101.799
	123.384	113.897	118.304		114.582	119.584	130.031	132.499		109.791	126.924	127.321	129.749		97.016	116.186	128.172	126.368				106.513	101.679	100.351		91.1187	108.751	105.033	106.541		88.9741	114.706	101.067	105.207		85.2404	112.296	96.4447	104.095
	124.199	110.67	118.772		116.537	115.008	129.392	132.303		114.336	126.883	129.461	129.981		100.596	117.12	123.278	126.498				106.552	102.026	100.567		92.3119	108.84	104.293	105.266		87.5942	115.607	99.5734	104.887		87.0534	113.949	99.9629	102.528
	120.65	110.985	119.494		118.575	118.088	128.742	130.414		113.292	125.595	127.77	129.424		101.585	116.218	124.788	124.556				105.348	101.863	100.741		92.3075	109.997	103.029	106.631		87.798	115.831	99.6969	103.45		85.5373	113.048	103.012	102.828
	117.791	111.149	131.359		114.851	116.611	127.565	129.967		105.842	124.649	129.406	130.093		96.1289	116.254	121.034	125.495				105.786	101.67	102.252		89.7458	108.81	103.14	105.412		87.5617	114.803	101.235	107.534		85.5912	113.463	95.6669	102.924
	116.701	107.201	124.272		116.936	115.632	129.662	128.247		115.802	125.495	127.574	125.997		105.86	115.925	123.382	125.095				104.683	101.263	100.37		91.3321	108.494	106.255	105.478		88.8883	115.264	98.9209	104.311		85.3828	113.409	103	100.256
	111.693	105.932	123.951		116.538	112.534	135.819	128.942		104.616	123.388	127.549	129.109		102.185	115.808	121.699	125.054				103.38	102.652	100.186		88.5834	107.739	111.973	105.262		91.4848	115.438	101.121	103.207		87.7143	113.479	102.37	101.392
	118.809	109.419	116.065		114.729	122.164	129.461	126.518		99.6128	123.252	123.634	130.498		98.8119	118.895	117.598	123.859				104.573	103.569	103.402		88.2093	109.113	105.021	106.618		86.6743	114.441	99.8929	104.397		83.6992	114.215	100.102	101.937
	118.659	107.262	112.772		115.18	110.96	127.433	126.371		101.258	125.896	123.045	127.872		98.8479	116.181	113.633	124.855				105.179	103.961	101.575		92.481	109.15	105.536	108.341		87.2546	114.746	99.4579	103.186		88.452	114.144	96.9514	104.138
	117.438	105.661	111.894		108.463	110.984	121.968	122.119		104.603	124.519	125.348	123.683		96.5358	118.748	116.59	121.166				104.033	103.176	100.504		87.6408	110.549	104.054	104.213		91.8984	115.42	97.7767	108.686		87.7675	113.592	98.3885	101.553
	114.661	119.987	125.077		105.483	108.003	123.96	120.472		94.1151	120.865	124.52	124.199		102.284	118.138	110.283	120.555				103.493	104.204	100.279		86.6233	107.185	105.066	105.776		86.2453	115.037	98.3982	103.626		86.5893	113.06	97.1461	101.771
	112.82	129.074	124.473		112.853	131.638	123.737	120.492		87.5276	119.411	134.693	121.196		119.552	121.081	128.883	119.633				104.734	105.982	102.74		92.9136	107.298	102.334	106.952		86.4612	114.744	99.7423	104.106		91.0788	114.887	103.07	102.413
	109.92	128.453	132.639		97.6288	132.212	126.203	120.232		92.8527	122.398	132.753	126.056		101.439	116.553	127.783	119.489				104.361	106.547	100.76		88.2058	107.894	101.262	104.728		88.8209	114.816	100.537	103.484		86.0409	112.991	100.969	103.141
	110.275	130.427	124.324		94.1832	132.527	121.021	121.762		106.135	121.65	134.384	126.03		101.97	121.061	129.742	119.846				102.222	105.906	101.679		86.1873	109.403	105.907	105.303		86.2255	115.163	103.817	105.363		85.6528	113.517	98.416	102.402
	110.611	130.253	128.244		98.6513	132.961	121.057	119.557		101.667	117.435	136.44	123.966		100.915	116.292	129.647	119.396				104.838	106.349	101.034		91.1864	108.819	102.247	104.422		86.8759	114.893	99.3136	103.4		85.0711	112.868	99.4484	101.858
	107.556	130.02	123.337		96.6906	132.887	119.468	118.308		104.045	115.944	133.574	125.529		98.6671	117.548	127.199	117.27				104.688	106.668	101.185		92.0706	109.425	103.562	104.974		86.1011	115.987	99.2232	105.388		85.6855	112.231	96.465	102.384
	105.752	131.392	125.447		93.122	133.921	119.743	118.988		103.137	117.76	129.287	121.363		92.2237	137.276	129.766	117.286				106.155	107.485	101.36		87.1985	110.453	104.129	104.142		92.6949	115.05	102.621	101.895		85.4758	126.168	98.1964	102.796
	110.544	127.916	132.783		108.87	133.566	134.732	121.217		112.039	116.574	132.107	122.13		92.5837	135.997	129.868	116.676				104.094	107.659	101.541		88.8655	110.871	105.193	105.482		85.88	115.538	102.413	102.192		85.8869	125.099	96.9243	105.39
	104	129.654	131.396		111.047	133.471	134.25	115.061		112.446	116.531	133.885	124.036		96.3947	117.229	129.302	119.196				104.332	106.304	102.792		92.4176	110.306	105.358	105.55		86.9833	115.649	100.598	103.192		85.1022	111.751	97.4238	102.807
	102.826	131.82	123.694		112.14	133.072	133.818	113.549		113.825	116.458	131.799	119.689		95.7825	121.97	129.928	116.263				104.556	106.612	102.71		87.754	110.257	104.456	103.669		92.254	115.799	101.042	104.695		90.7712	113.194	97.6551	101.904
	106.17	130.385	127.695		125.346	134.101	135.951	112.438		116.776	117.075	133.76	126.894		92.3627	133.764	129.514	114.964				103.858	106.824	104.746		102.933	111.045	105.492	104.13		88.3169	116.419	100.265	107.765		87.5777	125.104	97.2163	101.327
	103.031	131.497	131.865		110.689	134.133	135.134	110.943		112.929	116.746	134.47	119.51		91.4267	121.801	129.928	117.078				104.253	106.451	102.23		86.0274	111.963	107.379	103.915		88.1214	116.367	101.264	107.373		85.0979	113.295	98.7805	102.906
	102.245	132.315	124.591		109.076	133.979	132.236	114.504		121.348	117.405	133.065	121.12		90.62	114.631	129.905	118.586				104.385	106.313	104.151		86.8162	114.617	102.882	106.399		91.1553	116.716	100.876	103.077		85.0809	111.469	101.198	103.456
	130.625	132.707	118.816		124.781	134.059	135.104	122.079		118.832	130.449	130.821	127.409		93.5233	130.458	129.207	116.916				105.206	105.27	105.768		98.3	114.372	104.525	105.587		90.2127	114.746	100.755	105.63		83.4178	114.598	95.8955	102.685
	130.255	129.827	128.161		117.883	134.448	133.051	129.637		121.214	129.818	134.846	131		91.9164	124.584	128.802	112.391				105.433	105.62	102.106		91.4592	113.729	103.685	107.724		93.078	114.31	100.325	104.67		85.6964	111.496	95.711	102.751
	129.338	129.914	133.321		120.708	133.518	132.85	131.215		111.952	129.974	131.608	129.533		91.2834	118.144	128.727	113.276				106.176	104.83	107.946		92.9667	111.668	104.814	105.661		89.154	114.348	105.148	107.379		84.964	113.131	97.9736	103.332
	130.461	129.622	119.851		121.002	134.424	130.008	132.354		112.118	130.024	134.79	128.79		95.66	141.593	130.577	111.431				105.88	104.485	104.292		90.7957	115.348	101.698	105.12		97.5416	114.604	100.399	103.549		85.0416	131.069	97.7626	102.363
	127.78	128.854	119.011		120.763	130.261	130.537	132.691		116.482	129.722	131.015	126.958		95.4002	117.836	129.253	114.868				106.98	104.713	102.278		93.3525	110.428	103.532	105.001		90.2856	116.104	100.287	103.966		84.873	112.678	97.7299	102.757
	127.44	126.282	124.052		121.504	130.544	133.767	133.845		110.496	131.721	131.353	125.844		96.5643	118.722	128.146	114.49				106.385	102.135	103.704		103.163	108.664	105.467	105.258		88.8958	115.457	101.051	102.97		85.1975	112.403	100.43	105.049
	127.517	125.243	126.777		120.772	129.278	133.092	125.609		112.907	129.647	135.827	129.79		98.5798	114.116	122.861	126.882				107.036	102.929	102.25		94.5551	110.111	101.304	107.553		90.1948	116.112	100.245	104.105		86.1457	112.588	98.0218	102.346
	125.969	123.673	111.634		117.791	129.871	128.838	135.775		113.011	130.314	134.811	130.186		95.2358	117.095	126.333	127.08				107.143	102.451	103.471		92.0326	109.85	102.474	106.686		89.3357	115.348	100.341	104.759		85.2755	111.936	100.401	103.028
	127.428	119.414	112.596		119.102	130.273	132.754	124.043		110.752	130.018	136.469	128.877		95.6955	132.371	127.854	126.987				107.025	101.822	102.606		95.5971	109.763	101.874	106.178		93.1027	114.655	100.504	104.659		85.2026	122.71	101.899	103.022
	125.46	115.276	119.242		118.555	130.47	129.234	135.224		112.683	124.212	136.308	130.437		95.4334	117.796	123.582	126.958				106.917	103.229	102.399		94.55	108.739	100.724	106.811		89.5889	114.766	99.0215	106.125		86.4367	111.408	100.61	101.78
	125.711	115.286	117.235		114.236	128.675	126.974	135.121		111.554	129.469	134.475	126.598		90.8415	115.996	118.273	123.237				108.439	101.592	101.692		92.3244	109.57	103.228	105.648		86.8366	115.554	99.407	104.405		84.8691	110.209	96.5957	102.483
	124.618	114.11	118.526		118.806	124.548	128.974	136.275		108.447	127.837	131.318	129.937		93.6216	124.328	121.868	127.3				107.995	103.505	108.996		90.5	108.532	102.99	105.626		89.1172	116.128	99.0602	103.663		84.959	112.324	103.407	102.545
	144.515	110.79	118.503		114.121	126.283	125.194	135.547		110.262	127.918	133.783	123.504		91.0911	117.889	123.98	126.604				118.219	102.075	103.597		90.6108	108.683	104.761	108.642		88.7388	115.664	99.8139	105.761		83.5916	114.319	96.5289	102.3
	121.599	110.35	121.245		116.149	124.008	124.213	134.578		107.482	129.251	131.225	127.634		106.673	116.795	117.849	127.102				108.435	102.413	105.229		92.0688	108.674	105.473	104.967		86.6865	115.889	100.963	104.166		85.1006	113.51	96.9182	101.114
	138.409	114.507	130.596		115.832	116.496	124.737	126.641		107.588	129.216	133.082	128.789		101.007	139.893	121.394	129.278				115.288	102.199	103.203		91.6672	109.308	104.178	105.232		86.0645	116.695	99.9525	104.444		85.0801	134.369	99.6375	103.901
	139.494	110.437	129.149		116.951	117.595	127.56	132.884		105.35	122.67	133.826	130.395		102.849	117.335	118.476	128.055				109.097	102.247	108.459		91.8223	109.125	103.907	104.904		86.9876	115.457	101.063	103.64		85.119	112.736	97.1444	101.301
	122.572	110.585	131.124		121.805	111.423	124.827	131.863		107.726	128.57	134.64	129.534		104.618	134.176	116.232	122.001				105.568	102.568	110.823		91.9871	109.74	103.237	105.916		87.7685	115.29	102.348	104.899		86.6528	122.332	96.5717	103.378
	115.664	108.238	126.032		113.545	111.489	128.574	130.202		102.024	126.82	134.412	128.452		92.8437	119.649	115.425	126.24				104.791	101.986	107.642		91.9188	109.555	104.159	104.805		86.9068	116.758	99.7923	102.908		85.1776	111.657	98.4543	102.696
	113.033	108.904	125.487		119.467	110.739	128.838	131.508		106.1	121.513	133.789	129.191		93.7515	118.478	118.237	124.778				104.021	103.604	104.466		92.9543	109.284	103.619	107.117		91.8266	114.677	97.9044	103.642		85.0545	111.109	103.062	102.097
	112.022	108.395	132.611		118.669	110.169	132.202	131.967		103.705	123.909	132.064	128.809		93.1146	114.378	118.275	124.313				104.22	103.903	98.4818		94.1336	110.306	105.387	105.973		93.9841	115.139	99.9606	103.992		85.3907	111.478	97.8583	102.382
	107.577	122.645	127.798		123.469	108.917	130.014	130.197		98.1068	116.683	130.894	128.414		92.6234	123.995	111.471	125.204				104.467	110.436	109.8		95.1283	109.868	103.257	108.155		86.8614	113.084	100.474	103.268		85.2387	115.72	95.7581	107.85
	110.047	107.974	130.285		112.958	107.516	128.459	129.093		102.602	122.798	131.912	128.449		97.7986	118.199	112.774	124.599				103.82	101.475	96.5776		93.0271	108.659	102.919	105.953		86.7026	114.403	101.915	104.404		85.3413	111.305	101.836	103.08
	111.485	102.785	127.005		115.17	109.774	122.632	127.21		99.657	123.468	130.409	126.107		99.437	115.092	118.43	121.571				105.057	102.66	99.1712		90.4529	110.466	101.043	105.367		88.0219	114.304	98.9822	104.274		85.3533	110.719	103.94	102.546
	106.439	113.613	124.991		114.019	107.997	126.652	127.037		98.3853	122.747	130.957	129.078		98.828	125.435	112.848	123.933				105.103	102.974	104.731		92.9288	109.388	105.65	104.6		90.7422	113.65	102.778	102.786		91.3809	112.257	105.229	103.582
	104.4	133.1	137.104		108.967	133.347	126.996	122.17		101.93	117.374	129.257	128.261		94.6563	115.925	132.492	122.808				104.449	119.041	106.015		90.7322	112.243	102.414	104.231		87.0941	114.391	103.558	104.005		84.9739	112.45	99.6883	104.708
	106.693	131.417	125.001		106.202	130.759	122.894	128.735		96.7658	118.301	132.199	128.455		99.8192	128.444	131.421	118.558				104.751	106.132	103.321		92.6932	110.868	101.058	104.582		87.3269	112.845	104.187	102.597		86.0309	111.305	97.8442	102.67
	102.878	132.194	123.847		105.784	132.729	124.807	129.397		104.395	115.095	126.921	129.069		95.9273	131.242	129.162	122.343				105.086	107.565	101.316		93.9175	110.637	101.144	105.504		86.5006	113.343	98.8871	104.597		85.405	117.312	95.6344	103.64
	105.033	132.828	130.853		113.494	133.042	123.683	126.634		97.1102	115.595	126.757	127.252		95.2334	125.918	126.194	119.28				104.923	107.093	100.951		89.3506	110.435	104.977	104.899		86.5806	113.173	100.68	108.135		85.1309	116.519	95.4046	102.006
	104.074	132.31	129.61		104.766	132.272	124.355	126.077		94.5761	115.649	126.233	126.656		90.7629	116.028	129.786	117.814				106.284	107.331	102.343		93.1532	111.278	100.878	104.54		89.0218	114.799	98.2507	103.922		85.8062	112.469	102.573	102.464
	106.512	130.4	126.989		105.136	132.222	121.854	117.762		95.7431	114.33	127.945	127.674		92.5322	116.04	132.094	114.029				106.186	107.599	100.743		92.4339	111.263	101.636	105.103		85.7837	114.232	99.335	103.983		86.3697	112.425	103.51	103.006
	104.014	132.613	132.318		102.399	132.304	134.817	121.756		106.352	115.51	125.03	128.58		92.7632	117.074	131.983	118.306				105.023	109.052	102.877		91.8644	111.174	106.257	104.754		92.5893	115.037	99.7004	104.194		85.1644	110.38	94.949	104.498
	105.209	129.556	132.086		114.088	132.618	135.225	119.484		101.645	116.616	124.716	126.544		92.4208	115.989	130.934	114.074				105.656	107.635	103.852		91.4932	111.154	103.933	105.736		86.5429	115.616	101.391	101.731		85.3398	110.309	100.226	101.256
	108.146	130.845	133.378		97.5138	131.227	135.931	118.831		104.063	114.974	122.592	128.935		92.734	120.276	128.948	118.935				105.072	108.194	102.488		91.508	110.977	105.518	106.311		86.403	114.288	97.4587	105.629		85.806	109.146	97.4184	107.17
	108.33	128.372	134.987		96.3925	133.38	136.177	124.474		106.859	114.588	125.681	127.577		92.7575	123.838	130.627	118				104.951	109.089	100.784		89.3575	111.559	105.542	105.614		88.247	114.483	98.6515	105.378		85.3388	109.574	95.4759	103.088
	106.991	125.087	131.964		99.1421	131.358	136.53	123.376		108.895	115.412	121.321	129.388		92.3148	116.521	132.125	114.342				104.962	106.506	101.884		89.3537	111.211	105.652	105.453		86.506	115.224	99.3475	105.628		84.8748	108.639	101.347	103.767
	114.667	125.868	120.527		117.701	132.725	136.415	119.675		101.063	115.372	119.345	126.578		93.9898	119.239	130.312	114.009				104.862	106.537	101.533		90.4384	112.07	103.993	103.375		86.4107	115.058	98.3537	102.792		88.6655	111.614	95.9939	104.129
	129.085	125.808	123.686		121.517	130.12	132.888	133.011		115.096	130.71	133.402	127.927		94.5863	117.994	132.768	114.799				106.798	106.163	103.254		92.5903	111.03	104.946	104.782		93.4905	114.35	98.9103	102.827		85.4953	110.944	97.2936	104.236
	129.665	126.091	113.455		125.901	131.572	134.489	132.863		109.132	130.401	131.038	128.777		91.3204	113.202	127.494	114.158				106.897	106.021	101.973		94.0823	111.18	104.435	104.643		86.859	114.962	94.6044	104.585		85.3861	109.145	100.642	101.704
	129.946	126.27	117.059		128.122	131.767	136.271	130.756		109.325	131.535	131.023	126.546		91.0362	122.375	122.863	115.868				107.016	105.827	102.75		92.6842	110.868	104.255	104.912		90.1757	114.801	92.876	103.236		85.4694	113.245	100.164	104.823
	127.093	128.096	114.281		123.346	123.511	136.066	131.216		118.997	131.541	131.916	124.279		91.656	123.98	127.516	112.752				105.431	106.247	105.141		89.985	110.233	107.41	104.581		98.5135	115.565	94.0977	104.186		85.1982	110.113	96.5294	101.255
	128.36	127.613	116.617		125.39	129.138	135.092	132.471		118.392	128.744	131.969	124.266		91.0876	114.749	127.969	114.121				106.988	105.119	103.263		92.2734	110.67	105.104	104.895		88.9705	114.214	92.3077	102.712		85.2833	108.909	95.5244	102.302
	126.339	127.834	127.19		127.054	128.212	127.169	131.003		116.823	130.83	131.996	126.598		91.049	125.895	125.992	109.24				107.226	105.037	103.445		95.6304	109.139	102.706	107.048		91.6046	115.454	94.0299	101.702		90.2595	109.543	96.4574	101.674
	127.128	127.369	131.286		125.343	128.92	131.758	132.716		112.195	128.742	131.068	125.464		91.8832	117.084	128.305	122.552				107.524	104.743	103.538		93.7304	110.107	104.365	106.335		86.8181	115.095	92.6237	103.774		85.5366	113.812	96.6876	101.072
	126.315	127.056	123.263		117.991	130.185	133.436	133.29		114.48	129.458	128.695	126.222		100.781	117.866	124.555	126.521				105.356	103.724	103.23		90.4656	109.881	103.585	104.745		92.8044	114.631	98.6488	103.406		85.8938	113.616	98.9984	101.686
	129.772	126.612	115.283		118.256	128.702	130.853	132.979		112.664	129.92	131.184	125.162		92.0275	115.545	126.122	123.164				107.933	102.842	103.185		93.9195	110.214	102.32	104.826		88.2353	115.017	94.4006	103.045		87.1628	112.155	101.518	100.697
	125.257	125.006	128.772		133.896	126.999	127.067	132.803		108.749	124.534	133.173	123.209		90.7436	115.525	124.576	123.396				105.604	105.371	102.457		105.713	109.551	102.234	106.259		86.7304	115.494	102.644	103.107		85.9323	112.221	105.126	102.46
	123.753	125.157	123.332		130.231	123.834	126.146	133.448		118.188	128.992	132.282	117.986		98.4516	118.832	126.737	123.031				106.083	103.442	102.572		102.046	110.367	101.631	104.486		94.3967	115.004	96.2293	103.175		87.6445	114.062	96.1504	101.471
	120.647	117.83	126.363		129.108	122.61	125.28	135.465		112.815	128.542	131.556	114.374		95.4427	121.528	125.769	126.846				104.992	104.026	103.454		101.854	109.627	102.742	104.162		87.9268	115.805	96.6039	102.887		85.1796	116.524	100.526	106.093
	122.694	129.58	132.389		119.384	122.398	122.154	135.97		113.348	129.196	133.448	125.505		93.2392	118.417	124.973	127.616				105.307	106.355	103.169		94.6319	109.373	101.824	104.828		88.6028	115.524	97.1852	104.323		86.363	114.468	97.5383	100.492
	120.815	115.453	122.717		113.546	120.038	122.597	134.841		109.732	125.553	135.969	125.05		93.1591	119.607	124.575	130.607				106.248	104.081	100.907		90.9779	109.718	102.42	105.691		89.4606	115.427	100.582	103.918		85.0853	116.02	103.401	107.977
	120.657	114.93	129.501		121.074	113.996	121.502	127.77		116.247	128.09	137.047	123.11		92.9674	120.066	124.603	125.128				106.009	102.477	103.455		89.0571	108.8	104.94	107.883		90.3701	115.758	101.143	104.783		85.144	116.401	98.7266	101.889
	119.25	115.007	132.023		119.061	115.082	120.692	128.667		111.832	125.568	136.691	122.217		93.9893	119.464	123.736	126.148				104.792	103.129	102.111		89.5	110.085	101.345	104.777		93.444	114.478	103.228	104.598		86.6853	115.505	100.324	102.749
	117.659	114.27	132.628		118.706	109.568	120.766	134.766		110.389	125.504	131.948	125.676		92.9296	121.224	125.361	124.465				104.691	103.102	101.723		87.5667	108.222	104.068	105.12		88.3878	114.72	100.748	107.253		86.4857	116.259	96.0577	103.219
	116.37	110.284	134.183		120.938	113.661	119.217	123.08		117.392	127.288	135.724	120.497		92.8876	123.454	124.363	121.889				105.2	102.921	99.6175		93.0868	108.896	103.765	104.24		90.0418	114.785	98.678	103.699		85.1166	116.333	96.3015	100.602
	115.197	111.916	134.256		122.044	115.534	119.108	130.171		109.327	123.633	136.169	123.414		93.0438	124.044	125.366	122.862				104.779	103.077	102.427		90.0942	109.348	104.2	105.056		87.5234	114.699	100.262	106.256		85.8725	114.959	103.815	101.581
	114.773	108.476	135.107		123.797	113.648	123.108	128.511		111.395	121.381	135.315	126.099		92.2944	124.979	126.771	118.57				104.303	103.733	102.892		89.9922	111.807	103.878	107.055		86.6332	114.528	99.5755	102.755		85.5791	115.015	96.2067	101.373
	110.464	111.743	135.993		118.263	109.281	122.304	130.712		107.842	122.864	137.191	126.561		92.8885	122.501	119.402	121.916				104.712	103.985	104.884		90.9856	108.649	104.849	106.068		87.3011	113.765	103.093	101.934		85.5213	115.185	98.54	102.972
	107.343	116.395	130.573		122.986	109.108	123.043	130.936		108.478	126.405	135.044	124.653		104.501	126.645	120.992	121.156				104.447	103.266	102.287		94.5296	107.836	102.509	113.46		86.4867	114.427	100.733	104.589		89.5577	114.546	101.241	101.15
	105.767	111.12	129.527		112.972	109.546	120.85	130.366		95.6578	121.207	135.046	126.953		104.397	121.694	120.864	120.531				105.135	103.41	100.824		88.8604	107.601	105.045	105.372		86.9276	113.626	101.874	103.444		89.7117	114.908	103.35	102.519
	105.438	109.216	128.402		115.348	111.373	116.731	129.846		92.2585	124.928	133.649	126.631		92.6111	127.19	115.707	123.675				104.527	102.873	105.39		87.1643	108.792	107.828	104.998		89.8829	113.64	100.91	104.217		84.9041	114.102	99.8631	103.746
	108.327	135.391	128.467		118.013	131.126	117.375	127.91		95.0917	126.706	131.962	122.785		96.2948	128.447	133.35	119.636				105.198	110.802	106.378		94.2666	111.514	105.068	104.101		89.564	113.96	101.224	103.928		86.687	116.127	96.3611	102.181
	112.523	132.516	126.337		119.583	123.202	120.224	127.115		98.9106	122.819	132.987	122.478		94.4057	129.463	135.123	117.131				104.643	104.868	105.298		88.8108	109.494	106.755	106.423		88.3482	114.06	100.343	105.789		85.4225	115.341	102.757	101.636
	120.13	132.652	127.246		122.739	132.148	117.673	126.391		106.007	120.372	135.578	127.746		97.8982	128.72	133.403	116.179				104.387	103.471	105.781		91.4205	111.382	105.362	104.323		86.8873	114.058	99.7931	103.899		86.1447	114.793	95.8289	101.875
	105.572	133.687	123.465		114.852	132.209	119.178	125.085		88.4499	118.788	134.682	126.004		98.7749	129.463	134.076	116.135				104.866	105.217	103.57		87.3068	110.743	104.52	104.101		89.2147	113.973	101.985	102.94		85.3635	115.491	102.899	101.846
	147.268	133.974	126.429		122.608	131.563	116.447	122.587		87.7583	124.619	134.054	126.291		110.502	129.165	134.475	117.023				119.273	107.48	105.624		91.6496	111.082	103.051	103.76		88.5794	114.617	100.367	102.838		85.6151	114.34	95.4776	102.763
	142.869	133.525	121.414		117.045	131.581	114.835	119.979		88.1817	117.244	133.964	128.127		98.3113	130.244	134.46	114.509				110.561	106.066	106.536		90.3027	111.097	102.14	105.198		85.3089	115.759	99.6274	103.638		87.7562	114.536	99.4375	101.536
	105.878	134.253	119.907		114.108	134.838	132.738	120.469		103.901	118.022	130.708	125.672		113.265	130.491	134.928	114.906				104.9	107.009	104.004		97.8547	117.936	105.045	105.545		90.5259	115.346	100.964	104.857		92.4007	114.436	96.193	101.035
	120.413	132.069	123.001		105.824	135.908	132.497	118.701		95.9462	115.084	131.94	123.291		119.345	130.914	133.073	113.622				107.762	106.949	103.55		85.784	114.191	103.577	103.767		85.7496	115.447	101.408	103.394		104.609	114.159	103.294	100.394
	103.573	130.56	126.061		96.5736	131.214	132.468	118.32		95.5043	114.089	131.198	127.295		115.48	130.97	131.653	115.241				104.481	106.413	104.267		88.5984	111.101	106.222	104.651		87.8408	114.323	100.844	105.948		98.3143	114.279	100.831	104.198
	103.639	130.872	119.55		92.1144	132.528	129.072	117.998		100.3	118.732	130.863	127.535		114.23	129.722	133.628	113.329				104.362	106.446	102.939		85.8445	111.525	103.533	105.319		91.0058	115.529	99.1033	105.621		92.0132	114.964	101.787	102.792
	112.533	130.618	117.361		92.7693	132.845	130.732	122.966		101.445	116.327	129.418	127.633		115.708	129.109	132.311	112.09				104.999	107.357	105.406		87.5922	112.638	104.223	105.202		86.9986	115.122	100.038	106.443		100.044	113.898	97.905	101.53
	113.856	127.144	120.518		92.5255	131.29	131.662	119.419		104.417	116.386	128.359	127.426		118.262	130.32	133.123	114.247				105.443	107.682	105.536		85.3505	110.465	103.686	102.582		87.0409	115.629	99.6769	104.017		104.646	114.522	97.3436	101.178
	126.048	129.79	125.688		105.074	131.074	129.471	135.188		108.533	127.123	125.332	127.565		99.5388	119.327	132.094	121.186				108.044	106.88	103.848		88.3261	110.402	106.566	104.676		85.8945	114.021	101.594	103.633		88.0339	117.026	101.168	102.371
	124.9	128.637	117.163		105.782	130.707	130.813	128.691		96.4045	128.415	124.922	123.939		97.7652	118.836	133.148	112.193				107.374	106.452	101.712		87.9468	109.097	105.004	105.829		85.6372	113.886	100.467	103.599		86.1032	116.036	95.5367	100.694
	126.737	125.192	111.153		116.311	131.193	129.982	132.255		94.1879	123.008	124.931	128.006		104	118.892	132.325	121.959				107.377	105.127	104.281		90.3917	110.867	105.343	106.912		87.4211	114.251	99.4591	103.761		86.133	116.515	101.078	100.466
	127.216	128.345	121.002		112.851	130.177	128.463	127.231		102.199	127.173	124.524	127.378		104.199	119.131	132.594	127.155				106.724	107.031	103.164		88.8093	110.868	105.702	105.03		87.9989	113.675	102.439	103.791		87.4487	116.059	95.6894	104.326
	126.732	128.529	116.312		120.791	127.222	127.113	125.126		103.056	126.911	123.344	125.938		101.53	119.767	129.49	115.235				105.922	106.074	105.405		92.1119	108.961	103.798	105.014		85.8524	115.362	100.149	104.105		87.0282	116.555	102.442	103.461
	128.045	126.482	124.047		113.367	125.276	129.814	122.62		100.18	127.954	125.128	124.73		100.731	119.791	130.888	113.627				106.117	104.376	103.865		102.075	110.102	103.605	106.264		86.6385	114.568	100.684	103.637		85.5373	116.671	107.263	103.143
	124.594	127.333	117.884		114.393	122.213	124.759	123.439		100.422	128.478	123.049	120.274		95.7814	118.095	127.013	128.785				104.785	105.412	104.4		89.6194	110.832	103.451	104.357		85.538	115.512	102.206	104.192		85.4667	116.229	98.7858	103.622
	123.565	126.445	114.324		122.662	122.874	130.404	126.663		104.597	127.519	125.592	128.91		97.4615	118.044	127.391	126.557				105.009	104.906	102.875		90.4676	109.81	103.74	106.958		89.3231	115.238	99.835	102.355		85.1453	115.379	99.8914	101.388
	123.372	126.075	116.206		119.659	121.531	129.602	124.757		100.052	127.564	118.202	128.669		97.0464	118.71	128.608	128.266				104.494	104.148	103.567		93.6344	110.312	103.97	104.842		86.9779	115.47	101.814	105.131		85.6141	115.233	101.039	100.366
	122.481	123.977	118.679		124.527	116.641	124.822	130.541		114.812	127.985	120.904	123.844		99.6845	116.271	127.48	129.094				104.777	104.036	102.502		93.8511	109.36	101.998	108.062		90.6287	116.257	100.024	103.951		85.7376	113.889	96.3312	101.584
	121.51	124.246	125.315		118.291	120.934	125.157	134.409		117.904	122.974	119.641	125.802		99.3005	115.262	129.303	127.696				104.162	103.716	100.076		90.8465	109.481	102.135	108.745		89.6349	115.436	99.3847	103.001		86.3333	113.047	101.271	102.035
	123.198	123.61	121.723		120.774	117.707	125.142	132.039		119.76	127.454	126.863	126.144		94.4361	121.841	126.396	128.09				105.965	104.122	100.087		92.6502	109.478	105.03	105.233		87.4348	114.421	100.627	103.439		88.6082	113.909	101.123	103.422
	119.794	121.336	121.97		112.442	117.324	126.343	131.552		118.211	126.775	132.78	120.658		92.7118	114.866	128.593	126.976				105.087	103.693	100.187		88.8229	108.792	103.519	105.134		89.8808	115.165	100.363	104.886		85.4946	112.156	98.7187	100.791
	120.568	119.91	120.819		116.109	119.009	121.337	130.984		119.509	127.332	131.688	122.295		92.3779	115.108	127.411	128.601				107.013	103.192	101.268		86.895	109.415	103.87	104.227		89.475	114.767	96.559	104.021		85.2622	112.985	100.623	101.946
	118.87	120.769	119.703		118.325	120.415	120.753	130.52		121.858	127.042	131.135	119.761		100.439	115.13	127.392	129.66				105.214	104.739	100.14		89.8338	110.011	104.466	106.387		90.0747	115.411	95.5574	104.474		85.4008	111.916	101.133	102.725
	119.356	121.533	120.146		122.367	115.283	125.972	130.718		112.364	127.885	130.966	106.484		94.0442	115.913	127.052	124.82				103.457	103.325	101.187		93.7181	109.396	103.126	105.158		87.6737	115.749	93.6788	104.177		88.7686	112.293	98.1969	101.651
	116.112	120.585	119.016		114.679	113.017	120.254	128.322		116.083	126.736	133.646	115.342		92.4014	113.204	125.783	127.206				103.411	104.47	101.195		87.5246	109.161	103.573	105.746		87.5827	115.502	97.2092	104.481		85.9109	112.046	96.9886	106.642
	116.266	117.299	117.15		117.237	111.944	120.055	130.22		117.45	128.012	133.169	117.782		93.2015	113.115	127.241	127.522				103.065	103.728	100.043		88.4677	110.101	104.492	105.951		91.2204	116.422	97.9002	106.477		85.6921	111.665	104.749	106.179
	115.058	115.728	116.423		117.234	110.334	120.818	122.719		105.541	129.799	136.802	119.908		94.3173	113.604	124.87	126.884				104.816	103.032	100.698		87.7099	109.999	103.698	102.858		87.9451	115.582	99.6438	103.182		85.5036	112.567	104.965	100.528
	113.966	110.755	118.702		120.947	111.716	121.59	130.83		111.053	118.808	133.309	113.932		94.3248	113.009	127.723	130.943				102.692	103.553	101.022		88.4049	110.091	104.515	103.982		87.8344	115.374	95.393	105.203		85.8379	111.722	100.348	103.305
	109.291	109.933	119.135		114.581	110.492	122.976	126.742		103.626	126.589	133.546	121.084		96.1247	115.411	127.577	128.34				103.065	103.268	99.9929		93.7001	109.525	105.51	104.776		92.7922	115.63	95.8184	102.798		85.9555	111.541	101.637	107.532
	107.024	110.212	117.111		119.236	110.301	121.103	130.579		107.622	126.595	132.538	113.846		94.96	114.012	128.673	123.6				102.527	103.659	101.075		90.0089	109.344	103.144	104.69		86.7165	115.145	96.0519	102.969		86.8434	112.445	98.2199	102.18
	106.56	108.982	113.118		110.238	109.514	111.594	130.08		107.067	126.386	134.579	124.237		95.0835	114.342	126.022	119.838				102.99	104.157	102.706		86.3607	109.307	104.952	105.409		89.579	115.455	97.0736	105.621		86.9601	112.148	97.9404	101.272
	105.372	108.999	124.884		119.034	109.867	113.471	129.986		101.724	118.424	131.81	120.322		107.205	114.471	125.096	118.938				102.014	104.404	101.353		87.915	110.194	105.024	104.28		89.3631	114.834	94.9587	104.272		85.7494	112.28	97.4605	102.457
	111.623	136.267	115.206		114.128		114.003	127.682		101.205	121.859	132.456	120.869		102.291	114.552	131.677	124.238				102.808	104.494	101.587		89.0132		102.973	105.32		89.083	115.297	93.4037	106.332		94.7519	112.123	106.401	101.354
	111.773	135.908	119.814		106.507		116.429	128.554		99.407	120.365	133.328	121.519		99.7846	113.185	129.115	115.68				103.49	104.463	99.6278		86.3139		103.807	105.801		86.5263	115.256	95.5585	105.561		85.6377	111.541	97.6181	101.872
	107.97	134.111	120.912		114.668		112.222	119.593		95.9107	120.975	132.826	123.761		100.637	114.827	132.179	121.797				101.695	104.607	100.009		86.4185		104.927	106.204		88.8106	114.526	94.0987	102.286		92.0658	111.985	97.2954	101.35
	110.809	135.265	117.931		116.442		112.197	126.997		99.7213	118.809	135.129	125.702		103.3	113.77	131.831	116.281				102.509	103.456	101.04		88.6155		103.261	103.945		86.5825	116.016	103.214	102.55		97.2381	112.356	99.0657	101.708
	121.097	136.398	129.001		116.225		113.288	126.241		95.8623	118.233	133.379	123.067		97.7187	114.622	122.681	118.781				103.746	103.56	99.644		88.9467		104.856	103.059		86.3251	114.832	97.4069	103.794		85.5241	112.545	98.7625	102.139
	106.135	136.344	128.828		107.564		103.723	123.428		101.471	115.82	134.482	122.731		107.602	114.918	130.997	110.782				102.064	105.607	98.1682		86.2803		103.083	104.8		88.319	114.439	99.9557	101.942		86.2997	112.447	99.983	104.181
	105.597	137.029	130.96		103.989		132.677	122.165		92.2496	114.631	134.543	126.993		108.547	123.247	131.804	112.218				106.25	106.01	100.952		86.2136		103.332	103.363		87.4814	114.407	99.2016	102.994		89.7753	113.399	100.506	104.581
	106.258	137.187	130.684		104.901		132.314	122.574		98.2232	116.55	135.92	126.853		106.006	114.25	129.301	111.965				104.496	106.582	98.5938		92.4548		101.644	103.337		85.9321	115.387	98.8936	102.312		88.4382	111.681	95.312	104.057
	109.412	135.264	130.063		104.44		133.606	122.033		99.4709	116.859	136.112	115.112		104.602	128.944	131.178	116.317				105.321	106.324	102.079		90.4073		103.268	104.285		86.0432	115.894	99.6947	103.061		91.3185	112.968	96.0624	103.505
	108.584	135.108	130.308		97.5888		131.434	125.721		98.9409	116.109	134.929	121.176		105.975	130.536	132.588	109.799				106.73	104.954	99.9859		85.0928		104.574	103.405		94.4267	115.653	99.922	103.493		87.582	114.57	102.793	102.328
	104.029	136.315	129.365		117.333		133.162	114.993		99.1975	116.437	135.95	126.762		103.798	131.926	132.549	110.315				106.581	106.675	99.0624		86.7226		103.286	103.539		87.5977	115.21	99.5899	104.61		87.2914	112.805	96.384	103.726
	105.112	137.046	129.247		92.692		133.151	114.886		103.405	116.738	135.896	127.236		100.672	113.534	131.296	112.903				105.558	108.591	99.5727		89.8295		103.955	102.146		86.4189	116.058	101.345	104.245		88.1526	112.412	100.965	102.791
	128.923	136.521	131.972		107.364		131.538	131.979		105.754	127.923	135.949	128.237		106.505	115.398	130.593	116.802				108.088	107.168	103.78		86.895		104.076	106.645		87.3763	114.556	102.832	104.203		86.5965	112.627	102.408	100.944
	125.466	136.17	132.24		106.356		131.219	128.553		100.409	127.299	135.486	122.581		110.732	114.775	130.925	115.036				107.839	106.385	102.076		86.5385		102.563	105.871		88.7045	115.313	99.8738	106.45		87.4509	111.448	95.6552	101.953
	126.51	136.189	131.956		103.616		132.403	131.019		107.879	122.579	133.779	125.386		116.453	117.601	132.764	109.9				110.843	106.712	104.401		88.884		101.898	105.744		94.4423	114.467	100.763	103.994		94.934	114.298	95.3669	103.83
	122.716	135.231	122.853		103.841		132.185	129.521		100.238	125.74	131.592	127.48		111.752	121.136	133.57	109.428				106.967	106.678	102.482		89.3331		103.538	105.665		86.0532	115.379	98.6306	102.109		87.3517	111.339	96.9098	101.326
	123.602	136.474	129.588		99.041		132.141	129.421		100.189	126.492	131.628	127.54		116.321	113.817	130.679	109.593				106.315	106.041	103.744		88.4158		104.571	105.596		85.6651	115.399	100.304	103.658		97.1067	111.24	98.4829	104.827
	125.192	135.392	128.155		103.154		131.866	130.824		99.7092	126.081	130.078	129.072		109.186	115.869	130.315	111.783				105.668	106.246	103.737		88.3661		103.149	107.855		91.5763	115.394	100.875	106.616		87.1394	114.429	96.1661	101.914
	124.868	132.44	126.412		105.646		131.784	130.413		100.123	127.797	127.859	130.77		106.158	115.433	131.035	130.529				106.555	105.873	103.053		96.9633		104.748	105.222		86.3325	115.488	99.9492	104.982		88.1836	112.769	96.4021	100.645
	122.895	132.989	127.184		103.785		129.031	128.7		119.604	125.472	126.833	131.079		97.8948	114.205	129.732	131.045				105.522	104.63	102.006		85.4892		103.582	105.154		95.1255	114.343	98.8322	103.964		85.4976	111.453	99.9793	103.398
	123.127	133.536	123.104		112.11		131.317	128.284		109.781	127.12	126	129.909		100.804	115.026	129.969	131.919				106.27	105.196	101.117		85.9956		103.782	106.162		96.4045	114.693	99.163	103.855		85.5673	112.054	106.219	102.66
	123.108	131.523	117.35		116.986		131.151	130.183		102.44	127.409	124.419	128.319		94.9759	115.597	127.843	131.814				105.837	104.771	100.672		87.7238		104.966	105.78		85.5935	114.313	98.5079	102.092		86.3582	112.356	98.5811	103.254
	121.044	131.999	120.259		108.705		128.498	130.909		100.158	126.059	127.063	129.575		94.8023	114.842	129.402	130.673				104.853	104.322	101.059		87.2456		104.303	106.247		86.7151	114.193	98.5247	103.755		85.6827	111.614	109.424	103.003
	122.427	127.527	121.06		122.924		130.388	130.519		100.969	125.314	123.277	123.228		93.3617	116.559	123.114	130.556				104.349	104.746	99.9507		102.883		103.337	108.105		94.1216	115.038	101.032	101.461		85.6646	111.152	98.1718	103.099
	120.403	128.896	117.913		120.358		129.2	127.814		94.2889	124.845	124.11	129.595		93.4006	113.595	127.137	130.071				104.616	104.448	104.204		91.433		105.62	106.459		85.8469	115.733	100.664	103.329		86.432	110.226	98.717	101.856
	117.306	129.542	116.76		116.939		129.695	129.128		102.406	126.017	127.594	125.385		94.8921	115.334	125.357	129.645				104.691	104.679	101.031		94.8779		103.224	106.971		93.0666	115.977	99.5787	103.863		85.8702	111.007	100.936	102.83
	117.276	128.475	126.782		115.49		129.026	129.317		102.74	125.045	127.338	130.071		91.8661	115.078	128.916	130.074				104.838	105.233	102.948		86.6623		102.706	105.492		86.4707	115.609	100.338	103.562		83.8576	111.086	103.497	100.608
	119.401	125.728	115.458		108.869		128.669	130.325		101.23	125.792	124.742	128.196		99.1078	115.012	122.941	129.562				104.622	104.131	100.569		89.3956		102.277	106.147		88.3254	114.899	100.002	105.229		92.1954	110.302	101.323	100.933
	116.552	127.395	129.225		117.554		128.428	126.663		102.56	125.662	120.051	126.346		96.6648	117.607	126.293	130.004				104.976	103.494	100.259		89.9903		102.401	104.715		89.2444	114.614	99.5559	105.424		86.3584	113.786	106.27	100.9
	115.3	125.441	118.339		111.769		124.771	130.596		100.804	126.084	121.81	126.062		93.7487	116.444	115.553	129.749				104.206	104.198	100.378		86.2985		104.032	105.375		86.0829	115.715	103.194	102.836		85.693	112.09	100.627	100.261
	110.106	122.239	122.36		119.857		127.432	129.018		96.7807	125.405	120.035	121.013		93.6047	116.052	122.4	129.833				104.038	103.826	101.148		87.0359		103.494	105.029		87.7764	115.832	100.018	102.879		86.5649	111.764	103.794	100.988
	116.765	121.236	118.999		116.041		124.031	129.311		102.165	125.603	122.262	125.464		95.2604	116.042	120.623	127.065				104.969	102.853	100.025		88.1823		103.514	105.36		85.9309	116.137	100.227	104.764		85.7869	111.116	98.314	101.433
	110.377	117.781	120.371		118.449		122.185	129.191		93.2302	125.423	123.697	124.862		96.339	119.551	124.134	125.666				103.942	103.557	99.1221		90.2465		102.75	106.071		87.5788	116.223	99.7196	102.158		86.5466	111.482	102.48	102.411
	113.232	116.057	119.115		105.612		120.973	126.907		96.1552	125.395	124.065	126.547		95.0487	116.538	119.034	124.333				102.516	103.943	103.122		88.7219		103.991	105.005		87.9744	115.03	98.0905	105.911		86.3047	111.442	108.555	103.53
	111.399	116.932	116.364		118.299		120.501	126.118		105.27	126.086	120.29	125.29		93.7669	120.032	125.526	124.049				102.96	103.558	101.347		87.2319		103.568	103.827		86.1612	115.062	100.792	103.63		85.5045	113.911	100.373	101.987
	113.826	111.295	120.424		109.386		121.734	124.494		97.8645	126.157	122.559	124.217		97.0342	117.787	113.705	122.638				101.457	104.166	101.521		89.7272		102.562	105.931		85.9507	113.852	99.919	103.917		85.8491	112.763	98.3055	103.429
	113.785	138.956	116.705		113.656		125.072	127.925		97.685	124.2	134.054	121.96		95.6736	115.333	131.427	119.892				103.88	104.577	102.131		85.7821		102.15	103.862		85.3429	115.248	102.087	104.333		86.9792	110.941	101.65	102.14
	110.743	139.351	115.211		122.977		120.45	125.501		90.388	120.727	130.734	121.589		97.6617	117.351	131.295	120.159				102.842	105.869	100.479		90.0094		104.501	104.503		85.6865	115.259	100.704	103.307		86.1117	112.984	97.023	103.514
	113.706	139.464	122.533		118.248		120.69	125.076		92.6379	119.297	130.604	117.94		100.572	115.742	131.628	117.907				104.192	108.385	104.618		93.1239		104.026	106.658		90.9581	115.118	96.4513	104.189		86.6092	112.165	98.9035	101.705
	108.706	139.474	107.901		120.336		121.05	126.142		97.9775	118.557	131.392	120.125		97.6496	114.307	131.717	119.586				104.275	105.902	99.5772		91.2747		102.265	106.316		89.6704	114.695	96.5239	103.667		91.8087	111.093	98.1084	102.868
	131.523	138.013	132.202		122.618		130.572	124.223		93.3669	119.866	132.954	118.199		98.4437	114.876	129.911	118.042				109.215	104.976	100.592		90.367		107.937	104.225		86.1783	113.921	95.3217	105.349		86.159	113.429	100.398	102.033
	123.7	137.925	132.602		116.316		112.566	124.42		98.1544	116.508	134.532	121.531		101.585	115.066	130.54	116.91				104.32	106.24	99.0905		92.5553		104.065	105.568		87.35	112.589	100.101	104.716		86.1136	111.547	98.1691	101.716
	104.423	138.482	133.821		110.686		127.772	119.799		106.075	114.695	132.641	119.643		115.081	120.862	130.299	114.118				102.482	105.962	100.174		89.3373		103.116	104.199		86.547	113.649	95.6286	104.901		89.9946	111.615	101.589	103.425
	104.837	137.804	133.479		119.987		131.783	117.192		105.99	113.904	132.586	117.249		114.105	118.582	131.909	113.898				103.439	104.17	101.577		89.6857		103.339	104.503		87.1243	113.74	100.49	103.14		91.1825	111.836	101.21	102.253
	113.915	139.315	131.217		115.177		131.884	117.981		108.127	113.29	131.729	109.059		114.66	115.594	129.325	116.963				103.451	108.264	98.1499		87.5053		102.667	105.787		86.2524	113.3	99.5774	104.204		88.8589	112.446	103.575	102.113
	112.246	139.546	128.791		97.0104		131.737	118.252		110.062	114.161	132.316	120.534		113.468	115.365	130.733	114.542				104.503	106.444	99.5924		87.6106		102.932	105.793		87.1858	114.495	95.0099	103.787		90.7708	113.717	97.903	102.466
	107.258	138.915	128.621		107.56		131.65	121.328		111.244	114.658	131.817	117.556		110.519	115.662	129.66	112.949				104.714	107.713	100.769		88.6909		103.992	104.69		84.9076	114.687	95.9469	103.943		86.9968	112.942	104.378	103.147
	105.895	137.38	131.817		98.0709		129.999	114.412		105.339	114.687	132.726	115.512		116.761	120.436	131.469	122.77				106.116	107.841	100.948		86.145		101.441	103.93		87.7968	115.329	95.7292	104.597		87.1912	113.466	100.179	103.35
	130.456	138.227	128.886		105.668		128.994	131.353		103.716	126.883	131.779	124.12		103.421	115.062	130.966	111.338				106.678	106.731	100.932		86.6364		105.344	106.599		85.8474	114.578	95.137	106.988		86.8329	111.722	102.523	101.108
	125.285	137.098	128.067		105.28		132.745	130.982		104.986	125.287	131.685	119.152		105	116.346	129.017	119.415				106.688	105.388	101.154		89.3621		105.347	107.967		87.3765	115.15	97.9481	106.541		87.9361	112.651	96.8691	102.548
	128.452	135.944	125.178		101.661		131.193	127.092		103.154	126.92	130.759	126.11		106.658	125.587	131.32	122.425				105.949	105.582	101.443		95.3972		105.567	105.712		86.4309	114.662	98.1112	103.74		85.4646	112.608	97.6523	102.029
	125.628	135.798	126.667		103.354		131.388	129.897		110.102	125.716	131.365	126.256		108.027	114.437	130.065	127.432				107.861	105.419	102.056		90.7929		106.283	107.52		87.2866	114.574	95.2691	104.286		85.8507	111.098	97.1885	100.796
	122.525	136.039	125.797		108.603		130.41	126.846		94.2526	126.086	130.651	124.252		105.163	117.129	125.848	120.865				108.07	107.815	104.252		89.6738		101.818	105.602		87.0611	115.359	95.6169	104.899		86.5605	112.164	98.1513	102.56
	124.65	135.977	131.3		105.825		129.631	130.599		98.7042	126.81	129.925	128.703		103.069	116.268	128.517	111.334				107.315	107.483	102.363		85.8847		103.554	106.09		86.82	114.89	95.6443	104.536		89.4075	113.274	99.8779	102.832
	124.907	134.172	126.023		114.98		128.316	128.892		91.5702	125.602	131.729	123.97		103.734	116.394	127.458	127.687				106.577	105.148	100.75		91.2024		104.277	105.472		86.0398	115.395	98.6671	105.401		90.0716	113.736	102.534	101.732
	122.649	134.307	125.283		102.518		128.826	129.332		95.5684	126.638	132.926	127.304		95.8295	116.096	126.964	128.531				105.948	106.363	102.405		88.899		103.134	105.946		87.6736	114.721	99.3308	105.013		86.8423	114.821	99.0627	100.78
	122.214	129.761	124.105		102.77		129.957	129.127		95.7001	127.15	132.239	127.857		96.0598	117.81	125.595	128.832				104.914	106.803	102.481		86.3126		104.868	106.262		85.3882	114.901	98.7475	103.818		85.9221	115.243	98.4603	102.866
	120.061	131.963	125.222		101.915		129.096	129.664		94.4824	122.999	131.919	126.783		95.413	117.183	128.328	128.063				106.015	106.424	101.298		86.0208		103.763	106.007		85.7744	115.386	98.2111	107.878		88.5103	113.741	102.161	100.44
	118.337	133.734	127.562		111.444		125.843	130.369		96.8081	126.554	134.2	128.196		96.3463	118.727	128.546	129.127				105.449	104.42	102.287		88.434		105.477	104.381		87.6578	114.985	100.77	104.362		86.4036	116.048	97.508	101.482
	120.384	130.964	127.058		106.715		124.615	131.707		94.3576	126.4	133.861	126.651		95.4981	118.914	124.425	128.703				104.913	105.442	101.236		89.1731		103.449	104.053		87.6023	114.154	97.7078	104.313		85.6763	115.922	97.6936	101.97
	116.819	129.492	123.916		112.351		125.532	130.2		96.5865	126.483	132.808	129.432		96.671	120.178	120.137	128.387				105.695	104.719	101.693		86.698		104.215	105.995		87.023	114.284	98.7857	104.386		85.6326	117.007	97.134	102.976
	117.755	126.584	121.184		115.282		123.909	130.938		88.1782	126.674	133.266	129.249		95.8506	119.424	124.429	128.265				105.752	104.618	101.049		90.7716		103.214	106.601		86.0266	113.755	98.8149	104.589		89.9222	117.181	102.405	103.971
	114.499	131.46	118.48		113.173		125.766	130.802		93.1298	126.202	133.314	130.164		93.1571	129.093	126.013	127.792				105.327	104.9	100.84		89.7304		101.735	104.971		90.5929	114.839	97.9455	102.31		85.4232	116.703	101.216	101.37
	119.107	123.978	120.407		118.787		123.993	130.646		91.1141	126.164	128.907	128.619		93.1686	123.87	122.262	126.938				105.852	104.681	100.834		88.54		103.407	107.455		88.4838	114.209	100.669	103.126		86.4847	116.44	96.843	102.119
	112.659	125.325	118.069		118.88		125.721	130.132		91.0721	126.223	132.222	128.1		96.9438	126.637	124.393	126.954				106.106	104.435	100.84		91.1778		103.492	107.504		85.8604	114.641	100.246	102.497		85.357	115.836	101.928	101.513
	113.233	125.52	124.001		122.772		121.115	128.979		90.7963	126.064	130.264	130.054		103.536	125.78	120.751	126.19				105.672	103.243	98.1302		90.8813		103.927	106.572		86.979	115.395	100.841	105.15		85.7789	114.683	97.4377	102.216
	110.072	121.326	131.892		117.348		123.058	126.688		93.5592	124.957	130.444	128.588		102.617	128.164	121.602	124.346				105.559	104.265	99.4737		88.0385		103.113	106.8		85.7709	114.322	101.917	105.251		85.6994	114.584	101.06	99.4831
	112.887	114.373	119.632		118.666		125.266	128.301		94.2009	124.008	127.856	131.733		96.391	124.421	127.305	124.198				105.106	105.028	98.2258		88.6317		104.398	106.748		89.2652	114.193	98.9176	105.543		86.2415	114.587	98.8979	105.766
	110.76	112.013	113.855		128.632		127.104	128.226		112.751	123.915	126.456	129.236		99.1499	127.736	122.018	123.076				105.795	104.852	98.8057		93.7195		103.214	106.417		91.5578	115.149	98.661	104.584		86.8222	114.331	99.7933	100.631
	112.196	112.23	110.201		113.141		125.631	128.133		90.2437	125.251	124.749	130.26		94.5345	128.826	119.729	121.455				105.627	104.416	99.9398		91.4512		102.446	105.537		86.3349	114.645	99.2792	105.09		85.062	114.428	96.1052	105.266
	109.929	109.87	111.93		120.12		129.297	127.107		88.0994	117.171	127.904	131.189		102.523	128.874	124.486	121.705				105.432	104.547	100.297		90.801		104.334	106.476		88.2249	113.95	100.306	102.972		87.7243	114.485	97.911	102.086
	109.502	110.06	115.326		113.722		119.324	125.021		90.2252	125.138	127.029	130.311		102.554	121.626	125.599	118.936				104.525	104.504	100.329		88.5446		102.446	105.02		86.0786	113.455	100.28	104.427		85.971	115.545	103.284	101.662
	117.128	135.882	117.914		120.445		126.258	125.324		89.8053	121.099	128.679	130.696		100.252	129.079	129.058	119.551				105.147	104.406	99.7135		91.8025		105.03	104.997		87.1027	113.799	101.002	104.192		85.6449	113.644	104.871	102.894
	106.88	131.091	115.495		113.43		119.171	128.079		95.5637	124.166	121.231	129.067		105.523	129.11	128.535	120.18				104.513	104.369	99.4002		90.0858		103.168	105.736		87.2383	113.818	99.9844	105.403		86.2743	114.123	101.748	101.027
	106.371	137.268	120.394		118.833		116.027	125.637		108.732	122.374	121.178	128.393		100.975	129.337	132.181	117.805				104.325	104.752	101.077		89.5928		103.144	103.954		88.2228	113.907	99.9726	104.799		90.1918	113.834	119.762	101.51
	109.414	135.734	111.917		116.463		120.927	123.792		94.6002	121.533	120.67	126.951		98.1062	125.913	131.873	121.407				106.349	103.943	99.2777		90.0236		108.463	105.464		86.0874	115.593	103.876	103.759		86.0747	114.217	101.792	101.405
	109.915	137.09	131.973		103.19		124.158	123.268		98.8368	120.447	120.26	126.663		95.0913	120.288	121.558	114.608				105.496	106.217	100.536		89.9018		104.412	104.975		85.5926	114.438	98.8572	103.295		85.0393	114.461	98.3809	101.215
	110.197	136.871	132.424		123.682		120.639	126.148		104.491	118.381	123.469	128.054		96.8353	128.947	131.042	115.658				105.566	102.574	99.8626		93.678		103.788	105.632		91.1771	114.298	100.629	103.986		86.0885	114.114	97.8828	103.719
	106.241	135.134	134.492		106.269		132.653	127.838		105.155	118.502	121.793	121.218		114.329	129.547	133.623	113.295				105.907	105.034	104.595		88.3164		110.031	105.719		88.2089	114.513	99.4623	107.228		88.0884	113.972	98.3271	102.408
	105.283	136.489	130.362		109.565		131.146	122.416		111.252	118.823	124.349	124.995		110.556	129.785	131.298	115.513				105.648	102.675	100.856		87.3563		104.579	105.357		99.5591	114.861	98.5428	104.247		87.8266	114.381	101.439	101.819
	105.857	136.298	129.432		116.786		132.128	120.739		110.304	117.608	114.788	125.744		116.516	129.003	131.66	114.096				105.271	105.092	98.6975		88.1934		105.238	106.312		86.4585	114.463	99.7258	102.887		88.1721	114.517	100.735	102.45
	104.65	136.627	130.71		110.564		131.174	126.964		109.492	117.363	125.002	126.641		114.177	129.477	130.119	116.843				104.689	107.024	99.6548		86.9915		103.823	107.533		86.2618	115.677	100.793	105.122		87.9944	115.947	101.173	101.705
	106.78	137.855	126.659		111.329		132.389	122.924		109.312	117.818	119.57	127.047		120.67	130.579	131.129	114.232				105.39	106.338	99.7464		89.3614		102.904	106.241		89.2764	115.454	98.1577	102.632		88.7867	115.452	99.1494	100.535
	106.472	130.128	127.461		106.878		132.196	126.58		102.653	118.405	117.441	125.861		112.832	119.419	128.351	117.022				106.025	107.429	100.555		86.9805		104.269	107.071		86.8609	116	102.319	103.539		86.5189	115.331	96.8102	102.855
	129.755	136.097	128.326		98.4211		126.481	131.28		109.084	121.922	134.916	122.142		111.898	117.086	131.103	114.767				108.294	105.345	101.264		88.6517		103.657	109.443		85.8632	114.216	101.268	103.219		86.9942	116.387	97.2999	101.718
	127.531	136.473	128.048		102.608		131.539	132.516		107.31	122.797	129.39	123.587		110.541	119.179	130.629	117.211				107.946	104.958	99.5631		86.0903		102.407	106.553		85.9354	114.841	102.146	106.869		86.8287	116.923	102.155	102.322
	123.24	136.054	128.707		104.029		126.197	133.148		104.472	123.512	134.286	121.639		111	118.244	129.965	118.941				107.253	106.431	100.48		85.304		101.34	107.128		86.0621	115.284	101.102	104.245		85.7893	116.43	98.7206	103.409
	127.348	129.449	130.794		99.9277		130.943	129.038		106.188	125.251	126.489	118.935		107.808	119.186	129.037	119.559				107.575	104.954	100.242		91.3439		102.322	105.853		87.8837	114.651	101.173	103.686		85.6238	116.705	96.1883	101.78
	126.233	134.772	126.518		104.217		130.785	131.607		103.646	126.805	133.833	120.819		103.571	121.736	130.136	110.085				114.835	105.857	100.252		86.5087		102.929	107.254		90.9105	115.566	97.7886	106.03		85.2399	117.146	97.1027	101.629
	122.042	134.07	125.469		105.143		131.641	131.6		103.157	126.449	133.729	120.961		100.203	120.294	129.867	105.9				106.512	105.78	100.147		85.6557		103.726	105.455		87.4161	114.762	95.2032	103.986		84.7311	118.419	97.3885	102.43
		133.799	129.659		96.1585		130.967	127.132		99.8522	127.527	131.881	117.184		103.092	119.552	129.812	125.807					106.533	101.322		85.7137		105.683	106.84		86.9392	115.214	93.8541	103.562		90.6615	116.259	101.099	102.629
		132.168	125.295		95.6274		129.407	124.289		97.0999	126.779	127.585	115.74		101.502	119.333	128.201	127.305					106.304	99.6825		85.434		104.86	105.534		88.3234	115.152	95.8785	105.283		87.4394	115.981	96.3148	102.698
		128.664	127.721		103.811		130.892	128.048		96.327	122.476	131.135	114.972		96.695	118.736	129.028	128.251					104.769	102.653		86.4458		103.338	105.418		85.8875	114.585	91.8575	104.991		85.3268	115.681	95.8229	102.914
		131.688	123.214		95.5054		130.244	129.344		97.7238	125.097	131.791	113.026		89.3365	124.849	128.712	126.259					105.962	101.891		85.7778		103.072	104.639		89.7165	115.287	93.2775	104.389		85.58	114.343	97.1984	103.215
		126.98	122.503		93.1764		131.006	127.645		92.8883	125.648	131.502	111.772		87.5016	115.848	126.13	126.735					104.539	101.632		86.0094		102.203	106.661		87.3472	115.171	96.6039	104.204		86.7927	113.382	99.576	101.337
		129.901	119.692		98.7497		130.703	128.501		93.305	126.793	132.777	116.238		86.0696	124.03	126.547	127.374					103.588	101.729		87.5987		105.743	105.386		87.5836	114.278	96.4107	106.36		85.7396	113.57	98.8169	100.657
		124.641	121.274		89.4475		127.086	127.779		96.8594	125.008	132.48	127.962		88.7609	114.244	126.136	127.134					104.338	100.337		85.3988		104.852	105.251		85.4815	115.122	94.277	103.759		85.0544	112.021	99.7036	101.417
		126.63	121.128		95.8394		126.691	126.927		100.161	122.683	134.265	127.903		88.8609	114.377	125.471	126.088					105.239	100.852		87.7055		104.326	104.559		86.853	114.401	97.6083	105.962		86.8433	112.941	97.4181	100.413
		124.687	117.906		98.3408		126.198	127.208		101.541	120.595	135.787	128.01		90.5916	116.932	126.141	127.251					104.389	99.0208		85.9458		103.832	104.802		85.4451	114.257	98.5157	104.554		85.358	113.247	99.1386	102.421
		127.696	117.728		91.6645		127.397	128.017		94.7981	122.585	130.892	126.055		97.3883	112.774	128.73	125.579					104.742	100.987		86.6813		103.569	105.679		88.2849	115.189	99.7703	103.781		85.2837	111.191	99.5627	99.9177
		121.853	124.718		93.1514		126.561	127.654		100.926	126.822	135.835	128.429		91.0249	114.115	124.892	123.439					103.602	99.5069		85.3005		105.128	103.804		91.2816	116.733	98.979	105.771		85.2653	111.314	102.382	101.197
		124.911	118.907		93.6899		128.873	125.337		101.06	122.876	134.472	130.908		89.8374	123.273	123.959	123.778					104.289	101.149		87.0643		102.763	104.818		86.0036	114.241	97.7974	103.739		86.2287	112.212	98.0897	104.997
		126.775	119.185		96.7268		125.879	126.321		99.9682	122.63	132.257	130.275		97.8529	113.932	121.376	120.37					103.919	98.688		87.0849		102.533	106.099		86.7432	114.915	102.708	105.004		85.2242	111.319	99.8164	101.806
		122.572	118.404		99.1192		126.443	126.346		104.445	121.107	131.196	122.772		111.827	113.537	122.36	123.763					104.094	100.495		85.9678		103.294	103.977		91.2192	114.531	96.7074	103.703		86.8006	111.086	101.132	102.516
		122.19	125.772		93.7468		124.279	126.053		89.628	122.883	130.144	132.38		103.49	114.547	122.925	119.555					104.902	99.327		85.4759		104.964	104.399		85.8218	114.165	100.423	104.349		86.7566	112.915	101.744	101.798
		123.55	113.081		89.3157		122.812	125.693		85.6834	120.917	129.687	132.402		103.994	113.639	122.844	118.74					104.126	100.158		85.2492		101.707	106.812		85.1377	114.518	95.2204	103.262		85.2172	111.446	98.2418	100.696
		118.302	116.452		92.4752		124.279	127.439		91.7303	124.008	130.496	132.579		108.797	113.841	122.435	115.505					103.957	99.8851		86.4402		103.961	108.199		85.9779	114.727	98.7839	102.607		86.0326	112.157	97.6023	101.797
		114.085	109.161		101.285		122.855	128.048		89.611	122.112	131.328	129.169		107.53	114.284	123.542	115.065					103.702	100.761		85.9511		101.564	105.677		85.745	114.029	97.9139	103.84		87.594	112.158	102.316	104.002
		133.454	116.404		105.017		125.148	126.364		94.8283	121.145	131.275	131.804		108.6	112.822	132.418	114.094					105.63	98.7768		86.2563		103.086	106.403		88.6257	113.492	98.8304	105.277		85.1979	111.205	99.0184	101.924
		134.532	126.597		102.928		129.743	123.914		90.3498	122.56	132.746	133.067		109.486	122.351	132.165	116.803					104.653	99.9295		86.0962		105.464	106.059		89.7796	113.829	97.4179	103.021		86.1403	112.797	98.1237	101.686
		135.697	110.531		115.118		128.29	125.723		94.0241	121.883	133.633	131.986		104.7	118.269	131.052	118.277					104.398	101.308		85.427		101.599	106.901		87.716	114.097	97.8307	105.289		86.3619	112.403	101.036	101.724
		135.83	115.442		106.174		119.763	123.7		102.714	118.963	132.382	132.826		105.797	113.037	130.683	116.574					101.78	100.915		88.4275		101.299	105.748		85.6837	114.403	99.9607	105.439		88.6664	111.364	98.5322	102.926
		136.457	128.577		106.784		120.57	126.04		98.3454	121.612	135.171	131.244		106.078	114.026	132.039	123.007					102.549	100.459		86.0308		103.39	105.885		95.2042	114.581	98.3917	103.804		85.1593	111.161	99.2801	101.518
		136.381	130.725		117.673		120.671	126.88		105.707	123.237	132.844	131.523		116.456	114.058	129.912	119.936					102.459	101.357		87.298		103.444	104.179		86.9503	117.871	100.892	104.2		85.4805	112.792	99.3168	101.46
		137.212	132.543		116.357		132.83	120.08		114.02	117.354	135.657	130.384		110.193	112.883	122.725	120.346					105.497	101.176		85.4723		101.843	105.018		89.4762	114.138	102.271	104.815		89.2445	111.146	97.8779	102.42
		136.583	132.174		111.871		132.203	124.675		117.985	118.754	134.703	132.095		109.806	112.748	132.139	120.621					104.63	100.843		86.5602		101.474	105.484		89.3634	115.473	98.7202	106.818		87.4961	111.511	102.03	102.92
		135.936	125.557		113.914		131.849	128.334		117.112	117.573	130.01	129.207		112.683	113.231	128.771	123.891					104.47	100.596		87.358		106.811	105.437		87.2509	114.715	99.156	102.764		87.463	111.19	101.474	101.193
		135.398	132.666		111.23		132.871	124.766		114.935	118.073	135.449	129.436		107.296	114.479	131.345	117.196					103.752	104.1		85.4081		104.95	104.844		87.9211	114.561	99.8052	106.022		88.1007	112.375	96.6001	102.035
		136.542	126.196		116.429		132.362	128.571		113.589	117.738	135.33	129.204		107.631	115.369	130.356	118.707					106.073	101.832		86.4327		104.203	105.927		86.2598	115.232	102.64	104.782		86.9051	111.563	103.256	103.665
		133.631	132.321		112.311		132.3	121.856		111.024	117.781	134.126	129.589		114.314	113.801	128.729	134.544					104.44	99.3891		87.8294		103.267	103.594		88.1383	115.261	100.552	103.623		89.6818	110.548	97.9091	109.703
		135.627	129.97		101.881		131.459	121.908		113.372	118.222	134.338	125.81		108.136	118.893	129.803	118.364					104.538	98.5502		86.5573		102.955	104.61		86.5665	115.17	102.815	104.093		87.2374	111.979	97.7564	103.18
		132.702	129.924		103.808		132.998	119.843		114.592	124.488	128.305	128.446		109.845	115.041	129.559	126.885					105.029	99.7993		86.8751		101.795	106.386		87.0968	116.049	102.891	104.004		87.0565	111.149	103.958	101.681
		134.192	131.315		103.351		132.513	126.444		112.68	123.058	129.64	128.166		111.936	114.63	130.437	120.698					104.376	99.4645		87.2441		104.681	105.551		87.9318	114.915	99.6526	104.075		90.9079	112.168	98.1177	104.914
		133.93	127.067		103.135		132.504	125.832		111.116	123.614	133.145	125.837		112.033	115.724	130.444	117.253					104.959	100.446		86.589		101.483	106.242		86.263	114.451	101.774	104.709		87.501	112.89	98.9129	101.015
		133.119	128.238		100.631		133.273	127.254		108.703	124.958	123.489	125.346		110.471	115.671	129.918	115.16					104.95	97.6471		100.774		102.919	106.125		85.9458	114.539	99.1768	103.163		86.4342	112.559	97.9028	100.427
		133.724	127.719		99.4668		129.861	129.656		102.919	124.522	129.585	124.629		109.033	113.576	128.876	122.26					105.992	98.2154		87.7472		102.33	103.924		87.231	114.012	99.4147	103.372		85.9255	111.269	100.765	101.808
		133.376	128.569		103.111		133.674	130.577		112.42	121.457	130.084	125.193		106.042	113.25	130.391	128.185					105.572	100.622		89.2783		102.596	106.201		84.7659	113.933	101.368	104.889		87.0185	110.84	99.4497	103.668
		132.493	128.049		95.2761		132.191	131.654		110.356	123.034	129.093	126.105		105.394	125.789	130.621	128.762					105.286	98.9621		86.0562		104.948	105.191		85.98	114.229	100.649	104.012		85.6623	111.02	98.897	102.495
		131.337	124.154		105.9		133.138	128.134		103.946	122.781	127.614	126.523		96.0798	114.5	127.829	129.548					104.648	99.8326		86.0861		102.497	104.445		88.6858	114.332	99.4241	106.394		86.3209	112.4	100.761	101.155
		131.043	123.964		103.756		130.21	128.799		101.827	123.655	127.668	118.288		104.424	113.389	129.483	129.832					105.292	97.382		101.248		101.638	105.283		88.1193	114.325	103.429	104.287		85.6151	112.293	100.621	102.347
		131.364	123.732		102.352		130.207	129.49		105.821	122.458	125.068	123.026		95.2637	113.359	133.676	126.246					104.089	97.9996		86.1443		104.307	106.702		86.536	114.658	102.885	104.935		85.6396	110.23	106.089	99.9199
		130.629	126.195		99.6255		131.008	127.483		107.855	118.319	126.292	122.924		90.5853	112.732	124.916	128.88					105.371	99.1702		85.026		105.04	104.6		88.0438	114.187	96.8471	105.091		85.4259	110.693	104.882	103.829
		129.679	129.571		104.432		128.474	127.209		105.279	122.545	126.439	122.385		87.553	114.859	127.258	127.651					105.073	97.4213		88.6951		104.651	104.533		85.3532	115.02	100.114	105.087		84.8434	114.174	99.0496	102.299
		130.539	122.357		103.879		130.344	127.19		104.797	123.407	130.42	120.169		91.3802	113.791	122.473	127.914					103.628	100.12		89.1363		104.812	103.504		86.9106	114.197	102.593	104.956		85.9921	110.269	99.2897	102.458
		125.451	125.895		96.2781		130.903	126.776		102.417	122.245	121.227	119.428		89.2328	113.145	126.447	126.799					103.424	97.4372		87.613		105.18	103.46		88.9304	113.81	103.035	104.88		85.1192	112.619	105.05	100.653
		127.354	125.512		97.0321		125.337	126.312		100.815	121.895	122.839	116.475		96.5473	113.073	125.513	127.712					104.118	98.299		93.3045		105.281	104.406		88.5215	113.922	101.945	104.568		90.4002	110.372	100.199	101.295
		124.75	121.388		93.134		129.472	120.682		94.4266	118.171	125.868	113.443		96.9026	113.682	126.878	128.586					103.216	101.123		88.4832		103.446	104.668		85.4999	113.335	102.616	105.151		85.5549	110.643	105.133	102.344
		123.833	125.264		95.1611		130.989	125.228		98.1706	118.558	130.596	110.39		113.507	115.354	125.689	125.184					107.003	98.1714		91.6009		105.133	105.859		85.3032	114.577	99.6241	104.539		85.6059	113.613	101.816	100.86
		134.852	121.516		101.091		130.276	122.451		98.3208	119.527	131.684	110.902		110.422	115.175	122.671	124.667					116.137	98.9086		90.7489		104.304	104.168		85.5178	114.297	100.724	104.871		87.4287	110.627	96.8135	101.078
		120.155	120.735		101.118		129.355	121.905		98.4632	117.736	126.555	108.815		109.035	114.312	125.348	125.021					105.642	98.7998		86.9308		104.29	103.482		86.4557	112.951	100.774	105.48		87.6321	110.487	101.027	103.437
		118.512	128.542		94.3041		128.536	123.017		94.9296	118.904	130.743	109.922		104.463	115.017	124.002	121.316					104.935	100.012		85.7241		106.186	105.616		85.8889	113.91	102.059	104.974		90.8757	110.524	98.8594	101.167
		117.202	117.572		95.8587		126.49	121.785		92.3584	120.452	128.5	107.628		110.246	116.099	126.121	127.365					104.075	99.5824		85.5665		105.721	104.074		85.3	113.777	92.5107	103.078		85.5353	111.785	98.5512	100.272
		112.671	120.891		91.501		120.199	122.957		93.8972	121.082	130.313	111.643		107.778	113.289	123.005	123.806					105.003	100.324		88.0601		103.635	105.422		85.368	114.525	94.1698	105.987		85.7674	110.178	98.3456	101.12
		109.938	120.132		90.9403		126.979	121.079		89.9358	117.574	131.034	111.862		115.978	116.834	120.514	122.664					104.988	97.8602		85.9275		104.128	106.925		85.7416	114.041	94.536	103.439		91.0558	110.499	98.5282	99.8811
		129.17	113.291		98.6571		123.099	120.475		92.1261	117.455	126.358	124.359		107.92	113.197	130.184	122.43					104.696	100.012		99.0488		104.576	104.051		85.2911	113.168	95.3001	104.239		87.8835	110.158	98.6079	100.202
		129.306	121.474		104.309		121.802	119.659		87.7571	119.607	131.194	129.179		112.583	118.786	131.824	118.948					105.392	98.7306		87.8531		102.05	104.617		86.4105	114.813	96.1871	104.05		88.0386	110.713	97.1776	101.902
		133.07	128.355		112.486		122.229	122.366		102.452	117.139	129.422	128.001		110.551	126.003	131.952	119.7					105.558	99.409		87.7774		105.602	107.315		87.4285	113.985	94.1742	103.901		87.2302	110.217	114.828	101.822
		131.199	112.621		112.052		124.219	122.091		96.0728	117.485	129.457	129.477		110.129	114.605	131.684	118.67					104.652	99.4483		87.1079		106.333	105.848		86.2856	114.607	92.9002	106.289		86.9962	113.147	96.7449	101.663
		131.626	126.899		108.608		121.57	123.8		89.5812	115.949	129.65	129.045		111.17	116.079	130.42	118.388					106.323	100.318		86.9357		103.561	105.543		86.4929	112.818	94.6861	104.534		85.8418	111.607	98.8355	104.466
		132.292	128.874		111.604		122.341	126.489		92.7086	117.695	127.755	130.728		111.491	121.22	130.855	121.769					106.084	100.311		88.8323		102.572	106.822		88.8984	113.858	94.5333	104.172		86.1189	109.798	100.523	101.388
		133.121	128.899		117.082		133.273	126.854		117.134	116.581	129.274	131.042		113.129	120.585	127.881	118.567					104.198	99.3836		88.172		104.307	104.846		87.3455	114.82	95.2508	103.697		88.8011	110.176	97.0867	100.362
		133.923	128.898		117.177		133.623	121.467		119.841	116.98	128.484	130.701		109.918	116.03	131.06	120.205					105.395	101.655		87.9507		103.906	106.283		88.394	115.2	94.0181	104.565		88.8773	111.752	98.3169	101.723
		132.088	129.416		111.588		134.943	126.437		121.033	117.18	130.059	129.799		111.378	116.372	130.647	123.266					105.45	100.578		86.2179		104.016	105.95		87.2065	115.646	95.7916	104.623		89.6285	110.961	96.8886	100.4
		130.02	125.547		115.883		135.21	124.173		121.394	116.584	130.426	129.869		112.506	114.29	130.588	124.678					104.106	101.67		93.1791		104.048	105.377		89.8418	115.333	95.9793	103.7		88.44	113.596	102.189	103.463
		135.663	129.746		117.475		134.65	123.39		119.378	118.601	128.7	131.438		110.78	115.981	128.736	122.132					102.937	104.731		87.965		102.85	105.414		87.926	116.23	97.3744	103.485		87.3401	111.157	99.1216	101.935
		136.238	126.544		119.642		135.243	125.277		116.315	116.748	130.939	132.033		116.207	114.639	129.725	125.684					104.321	101.44		100.432		103.316	104.47		86.7487	115.807	97.6448	103.623		90.4701	110.06	99.7147	102.994
		133.858	128.804		109.399		134.482	127.052		119.224	126.155	127.355	133.461		110.525	115.372	132.566	124.902					103.569	102.129		87.5347		103.059	103.52		92.837	113.612	99.1943	103.194		88.0508	111.63	101.998	100.873
		136.254	126.605		105.83		134.968	123.666		117.953	124.946	128.757	132.16		113.595	114.721	132.733	121.769					104.016	102.489		89.641		104.408	104.816		85.9163	114.474	96.7202	103.721		92.2978	111.32	101.777	101.274
		135.074	127.26		107.681		134.508	123.812		118.598	126.787	129.386	132.378		106.082	113.767	130.816	124.659					105.411	100.633		93.072		105.011	104.432		87.106	113.953	101.315	106.31		86.1382	112.482	100.484	104.763
		134.409	124.538		114.73		134.788	122.321		115.211	129.133	127.446	131.551		112.036	119.38	131.294	123.819					105.221	101.395		86.7834		101.962	102.634		89.1445	114.499	98.5715	105.218		86.7508	113.749	97.0629	100.999
		135.6	127.465		99.2801		134.304	122.055		118.641	124.61	133.008	131.552		109.894	115.85	130.948	119.218					104.487	99.5976		86.7536		103.605	104.111		88.4698	113.669	104.87	102.901		87.0536	112.1	97.7796	103.224
		131.019	127.464		104.948		134.38	126.087		116.942	126.948	132.924	131.904		108.21	116.3	128.526	124.467					103.158	100.296		95.3982		101.563	103.735		88.0572	113.693	100.235	103.588		85.4171	113.013	101.713	102.553
		133.743	125.949		98.9644		133.129	126.929		116.408	125.52	134.587	131.902		111.198	115.039	126.079	127.891					106.149	99.1743		86.3919		102.578	107.229		88.2467	114.799	103.145	105.296		87.4783	112.036	100.433	100.822
		134.848	124.999		98.1938		134.283	125.727		113.602	124.001	131.737	129.814		109.491	115.208	128.137	128.777					106.261	96.7869		92.0417		103.86	102.868		99.3345	114.624	102.019	104.765		85.4611	112.343	98.3199	101
		134.6	122.775		93.645		137.758	123.946		112.506	121.174	131.723	132.82		112.116	117.144	129.061	128.881					105.297	98.2563		86.1839		102.857	101.667		92.7668	114.466	101.456	103.073		85.386	114.176	102.864	99.2763
		128.051	122.186		97.9055		139.523	125.296		114.633	121.365	129.907	130.968		107.189	118.075	128.863	129.351					102.904	99.5728		86.5892		122.268	103.752		85.9674	113.991	102.413	103.878		85.6196	115.795	98.6861	100.967
		132.936	124.646		96.2562		135.061	125.222		105.753	121.9	128.722	129.605		110.714	118.356	126.853	129.303					103.681	97.6582		89.6063		104.409	104.865		89.8407	113.713	100.358	105.602		86.1868	115.678	95.9033	99.9819
		133.775	123.832		91.8691		134.808	125.934		108.235	117.962	127.901	127.475		128.769	119.544	127.033	130.106					105.266	95.1312		86.4783		105.143	104.953		88.3159	114.202	100.356	103.97		127.151	116.758	100.639	99.9619
		133.168	122.724		100.101		134.765	125.393		106.32	118.357	131.172	132.457		104.179	120.519	124.797	130.503					104.012	98.9693		95.2676		103.361	104.588		88.2262	113.346	98.9254	105.43		85.2984	116.446	96.8571	101.59
		126.729	122.578		102.475		134.243	125.646		99.6042	117.908	127.068	132.496		100.777	121.941	127.289	130.783					102.829	96.6944		86.1062		102.551	107.058		85.3977	114.104	100.553	103.486		84.1651	118.053	100.112	99.2596
		128.276	121.813		97.8524		133.625	127.375		97.9393	116.743	129.287	130.748		101.147	121.457	127.323	130.706					104.257	97.8371		86.6829		105.182	117.986		85.3234	114.091	99.2765	104.846		85.2407	118.378	97.8295	100.112
		134.016	120.495		94.6606		130.786	124.105		94.3471	117.918	127.91	130.53		103.143	123.45	124.909	128.376					105.212	98.1069		87.8337		102.761	104.372		87.9866	115.722	100.182	102.415		85.6614	117.707	98.1177	100.595
		129.298	120.396		91.5271		130.282	123.925		89.5569	116.995	128.338	131.255		92.5394	125.568	126.856	129.448					103.711	99.4172		85.8747		103.034	106.49		85.6111	113.65	100.086	103.387		85.2729	116.821	102.38	100.41
		132.885	118.701		100.277		131.499	122.048		89.9849	117.164	128.333	131.225		102.663	125.182	126.839	131.026					103.381	97.5027		94.0849		104.197	104.011		87.5625	114.273	99.4064	104.276		96.2813	115.979	96.772	101.775
		131.055	116.099		91.4386		130.61	126.134		90.1023	117.829	126.199	130.611		88.9924	126.883	120.72	126.719					104.486	98.8829		88.3149		105.214	106.224		88.7509	115.222	100.498	104.544		85.1226	115.498	97.082	101.976
		123.066	117.115		94.8727		129.155	126.032		88.8651	117.335	126.346	129.319		99.379	127.932	126.634	127.682					103.562	99.3013		90.8368		104.506	104.582		85.3813	114.299	103.608	105.212		88.5389	114.768	97.5579	101.664
		121.005	115.974		93.5237		131.667	123.782		94.2235	118.474	124.252	129.783		110.335	139.15	125.995	126.234					104.112	98.4924		90.7274		104.352	104.971		89.8366	113.913	97.399	103.14		86.4349	117.612	96.587	101.784
		122.765	117.165		91.3791		124.779	124.632		100.68	116.121	127.617	127.074		97.9069	127.245	121.144	127.684					104.869	98.3235		86.0884		104.882	104.261		91.1612	113.782	98.9817	103.254		85.4792	113.829	103.374	103.293
		118.455	115.172		90.9126		123.507	125.543		97.1084	115.689	125.465	124.881		102.052	125.567	126.763	124.501					104.915	102.86		88.7532		102.575	105.157		85.3584	113.141	98.1927	102.784		86.1221	114.398	98.2486	101.768
		115.449	112.875		98.1458		122.833	116.919		91.2952	116.165	124.664	125.548		107.108	128.534	119.386	122.553					104.622	101.196		85.8173		102.881	104.948		86.0636	113.476	99.287	105.255		86.4341	114.774	100.77	100.182
		128.877	114.714		116.859		125.977	121.525		92.2816	117.279	130.226	120.299		102.498	127.933	131.914	122.704					104.033	97.6891		92.0542		103.403	104.299		87.0801	113.919	98.7978	105.297		86.4278	115.563	100.401	102.833
		137.667	121.785		97.4297		126	124.275		103.936	116.805	130.979	123.532		109.505	129.228	131.519	125.496					105.969	99.8766		88.3202		105.064	104.857		91.6209	113.754	100.342	106.249		88.8048	114.552	101.303	101.993
		137.727	114.01		89.5518		127.824	121.228		93.1894	118.301	131.494	121.581		106.976	129.122	131.816	121.059					106.229	97.4528		85.5583		106.074	103.463		85.7701	114.006	102.069	106.891		88.0336	113.399	96.0002	101.477
		132.51	115.466		93.1161		124.726	112.225		92.542	118.776	133.208	119.43		117.171	129.005	132.275	119.31					105.992	101.156		87.9784		104.471	103.799		87.2549	114.178	104.92	103.059		89.4986	113.74	99.0019	102.357
		132.259	131.081		98.229		124.38	114.278		94.7696	118.388	131.71	119.621		106.367	129.414	131.206	120.871					105.327	100.836		96.2142		105.216	104.041		89.5924	114.416	100.684	104.864		88.7107	115.089	99.4279	101.954
		130.98	122.051		106.09		124.363	118.516		91.9845	117.999	131.764	117.175		113.872	129.895	129.083	120.885					105.127	100.809		86.7576		102.895	103.712		85.6986	114.577	102.311	103.278		90.0209	114.547	96.1006	101.748
		133.409	123.081		120.548		124.78	121.686		112.521	117.13	131.696	117.069		116.759	129.755	131.291	118.197					104.613	100.628		98.4488		106.531	103.714		90.1476	114.569	100.597	104.6		89.6094	114.076	98.0375	101.059
		134.083	125.401		95.5766		135.548	116.829		119.723	118.874	131.081	112.289		110.778	129.785	130.816	117.692					104.022	101.131		88.5986		103.993	104.555		91.9404	115.997	102.756	103.463		88.5142	114.239	99.9164	102.28
		130.116	127.693		111.786		134.728	111.126		113.59	120.241	132.369	109.166		109.193	130.395	128.149	118.201					107.951	101.613		85.8846		103.353	103.671		87.5528	116.27	97.323	103.853		88.0257	114.252	98.8732	100.187
		131.547	124.187		115.279		136.799	118.918		118.905	119.26	130.194	112.157		108.945	124.322	130.764	116.549					105.711	101.325		88.7048		102.713	105.211		90.0031	116.271	95.7393	103.264		89.5418	114.661	98.484	103.676
		133.284	125.371		123.517		135.476	115.49		116.626	119.83	131.829	109.112		111.485	127.598	130.867	118.296					105.118	101.226		95.6485		102.685	104.658		87.7584	116.803	100.78	103.759		90.1389	115.536	98.257	100.762
		133.503	123.77		113.42		136.764	115.321		120.374	119.007	130.045	110.29		112.488	130.214	130.124	116.294					106.785	101.263		101.27		101.975	105.967		87.2468	116.488	93.8034	105.738		89.0629	113.78	105.049	103.238
		135.438	121.441		120.384		136.427	125.945		117.567	126.856	127.365	123.823		110.13	119.284	131.133	117.884					105.369	102.547		86.4828		104.216	105.844		86.5284	115.496	96.8759	103.612		88.6564	113.751	99.3083	102.132
		135.319	126.996		113.101		135.65	128.522		113.908	122.788	129.854	125.446		106.819	116.649	130.935	119.1					104.165	101.578		89.0985		104.295	106.392		87.7295	115.66	94.0221	104.966		86.6257	113.797	97.801	104.884
		133.13	125.008		109.153		134.788	128.436		119.23	125.995	127.954	125.295		112.547	116.408	130.073	121.748					105.386	105.429		89.2675		102.455	104.857		86.8442	116.135	100.389	104.402		86.2992	114.283	97.1549	102.025
		134.181	123.252		106.205		137.256	130.573		120.273	124.553	130.322	124.664		110.471	116.995	129.366	119.719					104.846	102.615		85.9916		103.818	103.617		87.1639	115.522	95.0568	104.023		86.5671	114.945	97.0674	102.303
		134.205	122.993		107.124		136.234	124.446		113.92	126.351	129.48	131.262		111.492	118.723	124.576	119.993					104.958	105.75		90.3669		105.476	104.4		86.9242	115.703	90.5824	103.131		86.5622	116.256	101.289	102.15
		137.083	125.437		105.017		134.239	130.76		118.553	127.366	131.224	132.188		111.555	119.93	124.591	118.209					108.291	102.151		87.1273		102.624	103.398		86.8391	114.777	94.9148	104.612		85.9734	117.38	100.052	102.715
		133.609	122.589				134.361	131.368		114.263	119.801	131.156	131.306		112.516	119.499	125.565	126.94					104.171	98.6857				105.008	103.297		86.3416	115.032	95.4007	103.247		87.641	116.774	96.8606	103.797
		135.15	122.217				135.502	128.554		116.033	125.787	132.05	128.687		109.964	118.056	124.222	127.808					108.33	100.776				104.233	103.255		90.6241	114.992	94.4047	104.168		86.9426	114.882	100.158	99.5867
		133.72	123.198				127.672	128.924		113.278	123.2	131.452	129.637		104.646	117.54	125.119	128.557					105.681	111.71				103.374	104.824		90.02	113.802	95.2603	104.803		86.8185	114.759	97.0073	103.589
		133.2	122.135				134.83	124.983		113.967	120.719	131.571	131.731		109.942	117.532	124.962	129.994					106.617	99.8715				103.342	103.584		91.6927	115.214	95.3375	104.494		89.6563	114.675	99.1804	101.172
		130.313	122.31				133.212	128.226		113.88	125.797	131.892	132.995		110.363	115.415	124.264	130.385					104.386	101.469				103.033	105.589		86.0693	114.795	93.454	103.733		87.5852	112.869	96.1902	102.384
		131.198	122.28				133.062	125.616		111.694	123.586	132.06	131.314		103.422	116.497	120.46	129.691					104.82	100.172				101.914	105.161		88.7537	115.486	95.2774	103.272		85.8629	113.167	96.1511	100.878
		132.878	121.976				135.299	127.107		115.091	124.332	132.247	132.505		104.817	117.442	120.286	130.082					105.731	98.625				105.098	104.497		88.3315	113.82	95.2164	102.713		85.8354	111.878	99.252	100.664
		132.889	119.501				132.069	127.325		110.047	123.101	131.386	134.252		98.5455	114.622	121.044	130.776					107.487	98.7174				102.869	105.061		86.1655	114.637	95.5132	103.616		93.8495	112.195	96.316	103.204
		133.615	117.09				133.217	122.222		112.131	126.069	131.061	131.202		104.732	114.035	119.639	129.469					107.334	99.3146				103.687	104.712		86.4272	114.646	95.2224	102.507		85.776	111.004	103.567	100.977
		130.19	118.484				134.177	125.417		111.092	120.926	132.775	131.935		98.2255	115.079	124.08	125.305					104.802	99.3259				103.43	103.416		87.446	114.414	97.244	101.017		86.3026	111.406	95.7689	102.834
		127.676	117.207				133.252	130.406		104.771	124.618	130.789	133.35		92.8424	113.638	122.634	127.128					105.29	99.2454				107.939	104.917		88.3525	115.362	95.9438	105.268		85.5304	111.351	97.4354	103.583
		133.164	120.28				132.994	126.427		104.291	121.759	132.975	133.836		102.461	114.451	123.762	127.376					104.031	100.587				105.256	103.555		87.6393	114.133	98.6272	105.588		89.6729	111.954	97.379	102.214
		126.641	116.602				130.274	126.19		102.073	120.141	134.343	134.278		98.7529	112.412	121.501	127.729					105.549	99.3879				105.629	104.035		85.5929	113.821	100.861	103.468		98.5752	109.555	98.5486	102.423
		127.227	117.566				130.064	124.479		103.132	121.934	131.154	132.508		93.8443	115.651	123.159	131.012					107.647	98.9709				105.522	103.236		86.4652	114.346	98.9358	103.956		87.2956	112.458	100.001	101.209
		121.023	117.706				131.509	124.434		99.8679	123.538	131.687	134.122		104.76	116.922	122.391	130.999					104.489	97.0698				105.732	102.812		88.4677	113.887	100.708	103.134		87.9274	111.635	98.3605	102.989
		123.34	119.582				129.377	122.397		98.9693	119.159	130.66	134.142		106.493	113.665	120.297	128.993					103.19	101.108				104.848	103.294		85.4266	114.051	100.754	102.843		86.8952	110.743	98.4968	100.727
		125.146	114.223				131.784	127.248		102.436	116.465	134.763	131.954		102.992	113.994	117.743	129.169					103.994	99.3275				105.064	106.548		85.9478	113.936	100.657	106.965		85.6385	111.105	100.93	102.893
		122.294	117.032				131.391	124.757		104.325	118.955	131.285	132.969		106.837	113.956	112.717	122.318					103.469	101.406				104.621	104.152		89.7109	114.981	97.4777	104.24		87.1717	111.338	99.4851	99.7632
		139.873	114.803				131.65	122.979		106.217	119.6	128.078	133.042		104.413	113.416	127.54	124.766					107.365	100.35				101.809	105.54		90.4865	113.454	96.69	103.72		85.6284	111.014	100.216	102.366
		138.819	113.465				130.01	125.281		111.69	119.796	132.742	132.855		105.515	112.751	129.483	125.492					105.966	99.978				104.102	106.318		87.6814	114.359	98.6315	102.769		87.2717	110.957	99.2017	101.443
		138.504	109.054				128.883	124.039		103.298	119.714	128.927	132.251		107.4	114.59	126.485	125.259					105.867	101.809				104.51	105.099		87.0475	114.415	97.3939	103.145		89.7861	111.773	99.4055	101.887
		136.772	115.171				128.979	123.607		97.1808	119.424	131.598	132.722		106.067	112.589	128.197	128.811					105.907	98.762				104.356	104.691		85.6827	113.89	100.969	103.165		88.8308	112.136	101.586	100.957
		136.101	129.492				126.428	122.73		100.898	121.129	130.144	131.964		111.322	112.87	127.248	123.086					105.435	101.767				105.889	105.556		85.7192	114.234	96.699	106.302		90.3163	109.927	99.0752	103.215
		134.527	127.557				122.562	120.58		106.263	118.514	127.255	129.647		109.647	120.511	127.962	119.749					105.897	101.719				103.998	104.658		96.3255	114.678	101.925	102.658		89.0787	112.117	96.7107	103.565
		135.641	129.141				135.691	120.187		117.291	119.755	132.152	131.229		113.887	115.966	127.926	123.568					105.689	103.017				102.957	105.167		88.5045	114.269	103.296	106.071		88.1576	110.492	96.6874	102.755
		135.219	127.019				133.857	119.129		119.673	120.863	123.933	128.666		100.786	114.24	129.251	120.496					105.115	103.588				105.437	105.752		88.0568	115.026	102.371	103.991		86.8709	111.243	97.2734	102.061
		136.259	127.999				135.087	117.837		113.873	120.403	133.214	131.279		108.029	112.481	127.471	122.631					105.905	101.704				105.496	105.447		93.7793	116.458	100.675	104.75		87.3233	109.864	106.246	101.042
		135.347	124.942				134.839	118.285		119.78	121.406	128.773	130.527		110.348	112.856	129.177	119.292					104.813	102.298				104.073	104.267		87.4217	116.375	101.923	105.445		89.9189	110.192	102.51	104.148
		135.662	125.704				134.82	114.136		118.64	120.678	129.062	127.432		108.655	113.427	128.055	118.853					106.072	99.8318				102.435	103.864		88.2913	116.911	97.2353	104.055		88.4831	112.726	96.2863	100.465
		131.418	121.775				134.567	118.792		122.202	118.332	126.438	129.318		114.005	113.184	126.548	121.866					104.858	101.541				102.916	105.123		98.2092	116.651	103.278	104.019		92.8821	110.424	96.4716	103.343
		132.734	122.958				135.04	128.273		123.457	126.693	129.43	128.167		103.792	112.971	129.073	118.697					105.5	100.848				103.796	104.232		89.2915	114.944	101.351	106.384		87.2104	110.834	96.3383	101.621
		133.332	125.371				135.098	126.158		119.062	125.637	133.546	124.972		105.478	114.408	129.127	118.053					104.404	100.924				103.64	103.523		89.3996	114.421	101.92	105.748		86.7393	110.682	100.877	103.857
		134.861	122.87				134.157	130.447		121.319	123.306	130.859	126.402		108.206	114.49	128.19	117.782					104.338	100.009				103.778	104.109		88.8046	114.339	100.568	106.35		88.8592	110.661	96.9395	102.374
		134.375	123.872				133.887	128.289		122.258	126.907	132.834	125.939		110.827	114.346	129.383	118.781					103.593	99.9843				102.113	105.408		88.4983	114.722	101.419	104.211		88.5768	111.37	100.429	101.548
		132.808	120.07				134.006	130.041		118.982	119.481	130.63	121.415		116.209	114.249	122.257	120.141					103.445	101.419				101.413	103.544		89.1144	113.924	103.259	105.062		92.913	111.594	96.3463	100.516
		130.609	118.466				133.726	128.981		119.784	125.15	128.117	120.01		109.356	115.241	119.082	117.878					104.108	103.052				102.982	105.887		92.5684	114.451	98.824	104.442		86.6499	111.721	97.7262	101.459
		131.483	119.082				132.99	130.523		113.575	124.724	131.544	120.68		110.46	120.265	124.759	126.651					102.087	103.032				102.992	104.226		86.2543	112.872	101.033	104.763		92.9543	111.155	97.3784	100.244
		132.985	117.132				132.692	130.805		123.359	127.042	134.288	119.656		109.998	118.197	124.66	127.036					103.356	101.763				99.94	105.733		92.5126	114.162	98.0969	105.158		89.7889	111.611	99.953	102.31
		130.913	121.224				134.747	130.151		118.707	124.402	134.17	119.008		108.093	117.867	123.38	127.112					104.531	101.777				103.027	105.889		86.0552	114.671	102.206	103.775		86.2225	110.88	100.025	101.475
		127.964	120.012				130.243	126.786		117.553	126.027	134.065	115.15		114.725	113.001	122.713	127.814					103.453	99.7122				103.265	103.893		86.2001	114.011	101.911	105.517		86.4258	112.561	101.28	100.064
		130.84	120.084				131.992	131.339		118.58	125.726	130.417	117.295		107.537	114.668	119.993	122.787					103.333	100.53				101.789	105.579		88.902	114.369	98.2126	104.813		89.7685	112.574	97.9696	101.635
		129.49	121.15				132.146	129.105		110.319	122.671	132.707	116.504		108.948	116.764	122.757	129.485					103.39	100.109				102.934	104.228		87.117	112.943	98.6524	106.17		90.2409	112.226	97.6055	101.136
		133.689	118.473				132.174	129.524		112.977	128.017	131.913	118.151		102.878	117.416	122.16	127.487					103.326	101.251				102.275	104.682		86.035	115.775	98.5854	103.677		87.3463	113.105	98.3615	104.419
		133.386	115.675				128.301	130.203		113.432	124.038	135.115	123.479		93.9058	113.984	121.674	127.121					104.522	100.502				102.694	104.42		86.1831	114.046	103.323	105.385		86.8133	112.117	99.3753	100.106
		131.192	119.324				132.732	128.649		112.465	124.868	128.779	123.648		99.3544	113.259	116.72	126.504					106.189	100.619				104.062	103.863		87.7049	116.313	100.462	103.612		88.1239	110.54	96.9307	102.656
		135.927	116.018				132.224	127.53		115.3	124.032	132.675	127.915		95.5429	116.178	118.684	127.133					107.652	100.315				103.774	105.8		87.4322	113.814	97.1871	106.032		86.5339	113.453	96.1418	101.473
		136.971	115.744				131.496	129.324		113.573	119.156	131.786	129.919		94.354	114.758	113.072	127.471					111.645	101.139				104.07	106.711		89.6943	112.843	97.1732	105.647		85.2219	110.808	99.0725	101.854
		130.117	116.904				132.037	128.592		109.146	122.765	133.929	131.371		93.111	124.408	123.26	125.793					112.789	100.74				103.237	105.929		87.7846	114.859	96.0763	103.602		85.0334	110.544	100.686	105.738
		131.877	115.44				131.417	126.685		105.828	121.487	134.233	130.718		90.4939	114.273	109.299	125.383					108.467	98.9484				104.642	104.298		89.6337	113.781	99.4193	102.994		85.2579	109.822	97.174	101.915
		137.041	115.564				131.661	130.01		107.056	120.707	133.529	131.961		91.8138	116.798	115.894	125.45					113.19	98.753				103.604	103.999		93.777	114.044	99.9881	106.33		88.6438	111.836	96.0171	103.2
		127.618	121.044				130.335	127.573		105.781	120.308	129.996	132.074		85.5975	116.525	114.945	126.196					103.945	100.122				104.177	102.897		86.1078	113.42	98.0426	103.262		85.122	110.838	97.2845	100.618
		121.643	121.47				131.404	128.065		107.787	120.173	132.764	132.498		86.8376	115.259	112.843	126.412					103.592	101.105				105.375	102.694		89.4999	113.613	100.746	102.983		85.1508	109.909	96.438	101.318
		125.375	114.623				122.768	128.627		103.616	120.565	135.043	124.558		94.0079	115.405	113.824	126.183					103.882	99.1388				103.136	103.79		89.712	113.789	97.8453	103.001		86.4967	111.121	100.704	103.235
		125.621	115.641				124.246	122.38		109.759	119.227	134.168	131.131		98.5221	114.593	118.401	122.265					104.171	99.1475				104.268	104.216		88.259	113.986	98.9073	105.436		91.2769	110.698	96.217	103.421
		139.627	116.058				124.697	122.878		102.773	118.907	130.454	130.657		107.851	113.659	128.288	124.104					106.897	98.3535				103.394	104.735		85.6775	113.859	98.7069	103.134		90.3981	110.384	104.693	101.581
		139.331	117.992				119.175	124.104		110.838	117.821	134.497	131.169		101.35	118.443	131.748	124.691					105.803	97.6516				104.035	104.508		88.4882	113.166	99.581	104.064		86.9967	111.465	100.236	102.216
		133.897	119.781				121.878	118.677		103.201	117.208	134.024	132.936		112.957	114.224	128.382	130.001					107.139	99.4594				104.39	106.918		85.5408	113.075	107.026	104.555		89.7935	110.26	97.1235	104.404
		138.991	119.554				127.056	119.598		103.823	116.641	132.292	124.193		105.81	128.995	128.945	122.47					106.268	98.6304				104.464	104.675		88.3262	113.923	97.984	102.682		85.5794	112.982	96.724	100.848
		139.385	132.579				126.29	119.666		100.966	116.81	132.156	132.576		102.582	114.958	125.455	123.311					106.018	102.058				103.419	103.966		86.4529	113.38	101.915	102.51		86.8407	110.975	100.636	101.893
		138.291	131.832				119.071	115.175		109.434	116.386	133.318	132.916		112.2	119.412	128.397	121.591					104.547	103.498				105.916	104.659		86.4816	113.576	99.6974	105.489		92.3208	111.669	102.336	101.01
		138.378	126.098				137.972	116.372		116.773	116.728	132.19	133.346		114.791	118.039	129.103	122.368					105.762	103.184				103.77	105.366		91.8812	113.514	99.9617	103.524		92.244	112.853	102.593	103.328
		139.025	128.691				138.487	118.979		118.942	117.597	133.803	131.495		109.283	118.445	128.252	120.131					105.584	104.292				103.345	104.377		88.1487	114.232	102.536	102.328		87.5572	112.5	97.5939	102.956
		137.763	126.642				137.276	114.768		119.922	118.003	130.495	128.435		107.843	117.242	127.852	119.294					106.374	104.481				102.275	105.799		91.3691	114.212	98.9413	104.267		87.2151	112.662	97.3567	101.196
		137.669	126.403				138.931	116.579		118.923	118.242	134.296	130.47		109.352	119.607	128.921	119.242					106.041	103.429				102.237	104.944		90.7685	115.536	97.4987	104.357		87.1207	110.29	98.5033	101.132
		135.388	124.404				139.595	114.992		118.733	118.619	126.7	131.081		110.534	116.093	127.323	117.627					104.908	103.677				103.827	106.08		88.344	114.915	99.6718	102.765		86.2686	112.432	97.0307	101.367
		132.377	121.985				135.496	114.995		121.455	117.651	134.304	131.655		109.26	120.381	127.64	120.519					106.48	100.968				104.635	104.031		91.6981	115.28	102.166	103.115		85.9412	110.729	97.4209	103.614
		135.635	121.764				135.274	123.523		119.679	125.652	133.834	128.385		107.276	116.366	126.765	120.743					105.807	101.794				105.291	106.238		91.5289	113.037	100.485	103.769		87.494	111.965	100.68	99.9736
		135.865	120.243				132.921	130.38		120.187	127.027	132.674	130.508		104.311	128.055	128.097	119.856					105.592	100.692				101.897	106.435		90.2174	113.785	98.8122	103.11		89.0957	115.857	97.8139	100.732
		134.278	117.889				136.248	130.449		116.851	126.595	131.456	130.441		106.399	118.799	127.906	118.899					106.879	100.248				103.767	104.848		88.7672	113.816	99.5687	102.862		86.8014	111.358	98.8492	101.084
		130.974	118.357				134.169	131.863		120.821	127.904	131.608	130.153		103.926	116.263	128.21	117.898					106.211	101.579				101.407	103.563		90.6291	112.637	101.376	108.504		88.4793	113.354	99.4153	100.086
		131.371	117.515				136.514	132.418		118.138	126.912	131.223	126.831		113.3	115.405	126.118	116.913					105.144	100.953				102.13	104.931		87.3571	113.98	100.49	103.388		89.5251	111.856	99.3385	102.059
		131.974	116.157				132.869	133.988		107.045	124.425	128.858	128.827		113.47	115.012	124.672	118.752					104.917	99.0754				102.745	105.926		87.2237	113.68	100.751	102.217		90.4947	110.944	100.568	100.931
		130.49	126.91				131.518	131.779		109.763		127.179	128.877		109.662	116.676	119.12	121.976					104.479	100.312				102.521	106.698		91.3785		97.2604	104.826		90.6202	109.772	100.32	104.923
		131.648	116.959				129.354	134.081		112.495		128.204	129.919		105.09	115.674	118.901	121.712					103.713	98.9707				102.295	104.676		85.778		100.336	102.879		90.1757	111.925	100.803	106.186
		131.074	114.255				130.709	133.768		113.969		122.886	131.604		102.289	115.717	120.833	123.747					102.791	100.183				100.513	105.328		86.0941		100.044	102.484		91.603	112.005	97.9443	105.137
		125.018	121.372				131.017	133.012		108.494		125.038	126.682		102.446	121.905	121.53	119.21					103.273	99.4552				101.297	105.757		86.1249		102.152	104.984		90.2819	115.526	98.9145	104.29
		128.827	112.349				131.456	133.191		109.855		121.213	127.422		108.784	122.814	115.702	118.463					103.747	102.676				101.814	104.184		85.6007		98.2254	104.267		88.9342	115.92	97.9629	103.929
		128.715	111.492				132.215	133.803		110.517		125.404	127.637		94.3869	122.226	119.461	116.246					104.365	99.3269				102.69	104.702		86.0243		100.626	104.729		89.6555	114.979	96.8571	106.467
		127.914	117.351				131.498	134.174		113.142		128.987	122.031		91.3134	128.465	116.207	123.152					103.201	99.0922				103.748	106.685		86.4777		99.9677	104.119		87.2915	118.549	96.2299	104.28
		124.382	119.829				130.868	134.38		111.22		124.859	123.356		96.0363	125.497	121.163	113.697					102.991	98.7451				102.449	106.491		85.7934		99.6392	106.921		87.5704	116.801	97.9551	104.037
		124.325	112.93				132.133	134.648		104.948		125.718	122.314		97.1277	126.384	111.013	117.96					105.037	101.208				103.594	103.359		85.5359		101.072	105.363		88.566	116.652	97.3086	104.656
		125.425	114.26				130.85	135.908		101.857		124.505	122.428		91.7814	124.729	115.033	114.374					103.118	98.752				104.051	104.338		87.6935		98.7848	105.216		91.2821	116.122	96.0047	104.033
		125.007	111.478				131.707	133.168		95.529		128.371	127.341		105.749	125.653	117.966	114.605					103.455	100.846				103.56	103.42		86.7633		98.3167	107.547		89.117	115.569	101.049	101.612
		121.914	113.642				129.75	134.635		94.7515		125.671	115.755		95.7999	120.095	119.706	112.782					103.722	99.0219				103.115	104.554		85.5118		103.466	105.499		87.8603	117.733	100.732	102.402
		121.455	117.944				126.098	132.317		94.3068		128.171	118.083		91.9101	126.787	122.087	120.085					104.016	98.8363				103.617	105.842		87.8403		101.558	105.491		91.7254	116.291	97.1291	106.28
		123.728	121.123				124.7	133.55		97.789		127.269	116.728		100.541	128.287	119.345	121.531					104.148	103.557				102.902	105.523		85.9738		101.32	105.175		86.8324	115.613	99.5568	104.414
		127.881	131.135				129.669	127.229		104.895		128.542	115.188		97.0588	124.489	119.279	124.425					106.26	102.691				105.531	104.092		86.5192		101.65	104.303		92.9244	115.272	103.388	103.82
		119.452	120.191				130.741	127.357		105.48		127.437	117.168		95.2431	127.708	123.263	126.61					103.423	95.4899				103.422	107.229		85.7789		101.145	104.629		87.4162	114.407	97.496	103.547
		119.525	126.269				129.187	126.026		107.007		127.176	115.546		90.8301	129.868	115.594	118.24					104.543	96.5968				102.802	104.065		87.863		101.9	104.816		87.4491	114.169	98.6529	104.872
		119.277	116.244				131.53	128.916		106.005		129.488	117.39		87.1078	129.989	118.361	120.952					104.268	99.3106				101.225	106.432		87.1863		98.636	104.53		91.0232	114.753	97.3431	103.308
		137.998	117.475				125.648	127.867		99.4541		124.922	119.268		98.2127	130.25	130.96	127.217					104.651	97.5979				101.234	105.302		87.0999		100.568	106.545		85.9982	114.062	97.1393	101.59
		138.408	118.288				128.688	127.992		102.255		126.592	128.335		95.4488	128.288	131.286	130.825					105.387	98.0947				101.441	103.818		99.09		99.0427	105.134		86.7691	113.868	98.9968	102.873
		138.866	118.182				127.915	127.059		117.752		128.749	126.209		119.876	129.313	131.986	130.831					105.994	99.8453				105.195	103.965		94.1756		100.035	105.959		96.5284	116.042	98.881	104.6
		136.844	116.683				126.474	124.7		115.167		131.385	128.634		104.125	129.401	130.136	131.603					105.987	98.2439				102.645	107.301		91.7946		98.7074	106.089		85.5829	114.027	97.2485	104.477
		138.725	130.349				124.534	129.112		108.282		129.689	129.802		113.994	124.516	131.427	131.811					106.264	104.509				106.445	106.767		87.3188		99.0709	103.126		86.8778	113.428	97.7445	104.7
		138.662	128.969				124.474	125.789		118.99		130.338	129.24		109.692	129.426	131.295	131.201					105.598	103.342				103.351	105.23		99.2501		101.541	102.851		87.3067	114.074	97.5582	105.399
		138.447	127.538				132.156	124.779		115.275		128.238	124.407		108.92	129.918	131.088	130.927					105.341	110.454				101.558	106.711		88.3673		102.635	101.938		90.0846	114.406	101.007	104.096
		138.369	126.185				137.626	123.378		116.451		128.903	130.462		114.79	129.053	130.718	130.825					105.956	102.345				104.307	104.846		87.4808		102.589	103.358		93.4757	113.443	98.769	102.619
		138.406	125.212				138.009	122.235		114.063		127.533	131.329		116.905	129.291	131.489	127.167					105.952	101.993				101.034	104.995		87.7236		100.581	103.2		93.7574	114.101	101.526	102.651
		134.076	124.415				136.367	127.071		117.456		129.737	129.882		115.947	129.579	130.521	127.339					105.122	101.823				102.616	106.562		88.0495		96.2339	104.99		97.3253	114.21	97.5335	105.018
		137.982	121.052				137.44	126.465		115.209		130.583	132.99		113.974	128.473	131.463	128.448					106.015	102.115				104.082	107.189		86.904		101.194	104.331		89.4211	114.871	97.6792	102.938
		137.404	121.149				137.328	124.434		114.903		131.607	133.277		111.518	129.853	130.171	120.285					106.82	101.013				104.143	106.881		88.8187		97.176	103.372		89.2311	113.736	101.147	105.072
		136.294	120.345				136.237	132.714		124.128		129.983	130.679		109.392	116.93	126.959	125.355					104.895	101.635				103.727	103.722		101.806		96.6068	105.011		90.0181	114.103	99.94	103.076
		135.746	122.916				133.616	133.954		116.709		132.031	132.072		108.891	115.89	129.828	125.988					105.356	100.42				101.737	103.977		90.7504		98.5494	102.755		89.6002	113.104	99.8679	102.585
		132.723	119.829				131.349	134.76		117.079		131.673	133.044		103.921	116.41	131.348	127.784					104.437	100.617				104.363	103.078		87.0902		101.574	102.784		90.0259	114.742	101.068	105.618
		131.146	119.362				133.133	134.248		118.542		133.475	131.363		110.885	116.904	127.735	122.746					104.635	101.198				106.789	103.773		86.1314		98.9143	104.156		90.9594	113.721	98.754	103.082
		132.334	125.888				135.107	135.05		114.272		131.751	133.116		109.23	119.712	126.613	126.374					105	100.612				104.817	105.094		87.0912		101.342	105.048		89.7801	114.398	98.0216	103.255
		131.811	122.442				133.846	133.054		119.175		129.262	133.641		104.748	117.744	127.745	127.366					105.496	101.621				105.068	104.896		89.1779		102.044	105.067		89.92	115.549	98.9755	102.449
		131.351	129.344				133.663	133.887		116.927		129.377	133.381		108.16	118.873	126.309	126.373					104.725	105.141				102.732	106.177		86.4236		103.051	103.036		90.6477	117.515	97.8349	102.643
		131.072	117.361				132.454	132.646		114.875		127.607	131.32		107.236	115.975	127.476	129.247					104.711	99.4904				102.062	103.974		89.9688		99.8698	104.624		89.6123	114.1	98.606	102.12
		129.984	120.364				132.409	133.521		115.9		126.83	129.505		108.191	114.877	124.321	127.258					104.589	100.157				104.172	104.18		87.7948		101.283	104.599		90.2888	112.816	96.0724	101.665
		127.886	123.297				132.43	134.743		118.423		129.309	132.849		111.83	114.7	121.495	118.804					103.441	103.729				103.368	103.818		86.7433		98.5512	102.823		93.3073	113.693	99.0083	104.009
		128.775	122.498				132.909	133.804		116.891		132.44	132.53		106.833	115.803	123.088	123.916					103.646	99.4263				102.529	104.692		88.8134		102.056	103.065		90.8599	113.116	97.0823	102.112
		126.329	113.624				129.49	135.009		114.287		127.249	130.151		110.805	116.497	120.856	124.405					104.425	100.187				102.918	105.577		87.1549		100.298	104.019		91.8389	113.752	96.6351	102.034
		126.888	118.391				132.585	133.557		110.966		129.567	132.268		107.417	115.795	120.051	119.788					103.463	109.144				102.011	105.879		91.9511		99.5032	103.713		94.1902	112.613	99.4059	103.069
		131.419	112.928				126.491	124.194		109.211		131.063	132.394		111.623	115.355	120.753	118.168					109.339	97.9591				101.676	105.262		89.7055		102.251	102.294		90.6659	112.693	98.415	103.339
		128.684	110.244				129.107	134.26		112.17		128.807	132.209		106.24	115.443	119.294	121.156					104.498	101.097				103.408	104.953		89.843		99.6829	105.872		88.7484	112.447	97.6011	100.992
		129.214	112.983				129.486	133.406		109.039		126.555	132.294		112.141	114.545	122.598	116.063					104.203	98.5729				101.312	105.023		86.0718		98.5194	104.653		89.3603	111.339	100.269	103.681
		126.572	113.533				128.951	132.778		101.24		126.577	131.798		109.714	116.67	120.692	117.704					102.917	99.444				100.999	105.469		85.8312		100.103	101.916		90.0654	112.159	100.351	102.142
		123.505	112.323				130.374	135.197		98.8051		127.801	130.012		113.359	115.565	120.529	115.151					103.041	100.424				101.762	104.165		85.969		102.52	104.512		90.0519	111.787	100.765	103.678
		133.853	122.594				129.677			97.6515		126.97	131.25		105.417	114.745	114.032	113.836					113.364	100.267				103.029			86.3135		97.2798	102.773		88.2199	111.516	96.8987	103.161
		124.835	114.928				127.002			94.4846		126.716	129.287		96.461	114.207	113.81	112.59					102.09	99.4154				102.198			85.5002		100.419	102.617		89.0204	111.161	98.9234	104.076
		131.427	116.582				128.966			96.8731		122.261	129.771		98.1498	114.679	117.169	112.783					104.567	98.9446				102.026			86.237		100.704	103.938		90.9947	110.786	102.67	103.135
		122.103	121.476				128.282			110.357		128.704	128.467		104.066	112.711	106.842	117.184					105.53	97.5554				101.634			92.6899		101.605	102.58		88.6704	109.781	97.8825	106.337
		122.666	118.646				129.689			94.8273		127.787	130.063		102.1	113.317	108.681	115.471					104.755	97.8035				102.343			88.8544		99.3208	102.437		87.6609	110.813	96.8032	103.401
		120.389	117.166				129.036			101.123		129.411	128.213		100.216	114.118	109.926	118.348					105.252	99.1953				103.919			85.9008		101.728	105.05		91.8351	111.058	102.617	103.651
		136.829	120.465				128.6			105.611		132.013	127.131		95.8243	114.588	131.009	128.791					106.113	98.5059				101.912			86.0944		100.311	104.8		87.2067	110.91	102.351	102.812
		137.901	119.708				127.156			109.989		134.746	125.919		103.926	114	132.91	128.022					105.832	97.5231				104.612			86.0877		102.126	104.83		87.9268	110.136	97.2629	105.266
		135.754	127.014				125.006			113.432		132.42	126.281		103.054	115.141	132.963	128.829					105.319	99.1303				102.234			89.2827		98.112	104.827		92.23	111.413	97.5027	104.57
		136.805	121.281				118.341			116.181		131.564	123.365		100.591	113.721	131.041	127.824					104.755	99.1177				101.903			86.9989		102.81	104.858		87.1085	110.377	99.423	103.669
		136.681	132.823				122.278			113.677		132.67	123.569		116.425	114.486	131.997	129.204					104.68	105.294				102.382			87.2002		102.983	104.642		92.2333	110.73	101.591	103.533
		137.929	125.887				123.059			109.665		127.522	123.485		106.28	117.175	132.943	128.855					104.614	103.823				102.401			87.6004		100.432	104.648		90.6943	111.22	97.6036	103.791
		137.701	132.292				135.212			113.823		128.963	124.546		101.587	116.163	132.735	128.144					105.036	105.712				102.952			88.4089		105.791	106.261		94.9739	114.509	96.9265	103.431
		133.707	131				136.031			116.4		128.576	124.68		107.291	114.018	131.123	129.499					104.313	105.207				103.874			87.2008		97.6614	104.177		92.5665	111.431	98.0802	104.775
		137.58	132.534				136.687			114.093		131.979	121.327		104.883	113.764	131.135	129.76					105.188	104.49				102.731			86.8274		98.2409	105.251		89.9404	110.74	100.971	104.134
		138.283	131.785				135.757			117.013		127.552	118.659		105.178	113.987	129.211	127.638					104.302	104.594				102.969			90.1443		103.518	104.768		91.6146	111.115	100.286	103.652
		137.032	128.254				135.819			115.208		130.421	120.252		102.774	114.43	130.151	127.95					104.579	104.302				104.647			86.552		100.251	105.827		91.7218	111.513	101.617	118.273
		137.806	129.03				131.561			114.075		127.143	117.587		103.818	112.933	130.762	130.422					106.118	103.699				102.948			89.9516		97.4693	107.086		93.3076	110.731	96.6752	105.335
		131.988	128.427				134.599			116.582		130.262	125.606		105.522	112.616	129.467	130.664					104.113	107.325				103.414			89.5611		102.893	104.149		92.2873	110.046	98.7563	105.293
		134.262	126.302				135.687			111.857		128.623	126.297		99.9692	112.782	128.139	127.991					105.212	102.43				102.523			86.7933		100.091	105.927		90.9898	110.776	101.657	103.592
		134.338	125.563				135.038			117.224		131.537	127.729		95.2698	115.478	127.898	122.823					104.495	102.089				104.673			87.5758		103.393	106.011		88.4162	110.908	99.6237	102.861
		127.616	123.261				133.413			112.874		133.025	129.724		93.2962	113.478	127.246	127.886					104.134	102.005				102.451			87.8321		101.773	104.22		89.4241	110.399	99.816	103.892
		131.784	122.15				135.129			107.965		129.763	132.011		94.263	114.738	127.893	132.2					104.429	101.299				102.879			87.0161		97.3587	103.626		89.294	112.139	97.3189	104.453
		131.065	122.472				133.925			113.587		131.829	122.323		96.7944	115.423	127.032	129.212					104.628	100.792				103.843			88.5719		97.5932	103.403		89.5536	110.042	100.054	103.963
		132.885	120.554				132.045			111.326		131.79	130.776		101.707	116.68	125.936	134.554					105.964	102.829				103.874			86.838		101.397	104.509		89.7202	111.274	97.3092	104.4
		128.216	118.678				131.442			110.964		131.497	131.701		99.0278	132.819	127.012	127.074					105.275	101.648				100.782			87.4107		100.178	102.99		91.9097	115.253	97.2232	103.239
		126.851	119.366				131.466			114.753		130.87	130.575		107.459	127.696	126.684	120.296					106.195	99.1577				101.592			88.2013		96.4109	103.537		90.6854	80.3001	98.9831	104.537
		126.199	121.769				131.214			115.03		129.941	129.579		102.237	123.883	122.54	124.575					104.542	99.1961				102.477			88.6492		98.9571	102.913		91.1995	79.0447	98.4721	103.596
		125.132	123.437				131.103			115.303		129.996	131.41		102.134	121.677	123.716	125.836					104.569	99.319				100.136			90.826		95.5792	103.785		90.7752	81.8479	97.4871	102.407
		124.434	116.893				129.476			116.339		128.652	129.83		104.744	137.148	128.782	121.749					106.395	99.3853				100.257			89.5501		99.4071	104.853		91.9221	113.023	102.175	104.806
		123.078	121.695				128.665			108.317		129.152	131.029		103.029	120.93	121.887	120.58					104.692	102.96				97.0503			87.1167		95.9818	104.645		90.7648	93.1057	102.302	102.066
		123.661	119.006				130.213			106.56		128.981	132.077		100.203	112.702	124.216	122.276					104.265	99.3288				99.6243			87.1484		99.0773	104.38		90.6502	83.2627	102.593	102.373
		125.88	121.115				127.95			110.578		131.042	132.68		101.589	131.776	121.347	120.255					104.636	98.712				97.5243			87.5094		101.745	104.819		90.5393	83.946	98.7207	103.925
		125.806	113.515				130.787			108.144		129.395	131.27		102.272	135.447	122.098	120.745					105.002	99.1058				99.5076			87.8123		96.897	102.851		90.7953	91.8777	106.353	102.849
		123.37	113.153				128.608			104.595		128.729	131.864		100.425	131.634	122.158	118.818					104.39	98.3215				102.106			88.4413		97.336	103.807		89.2993	89.1637	101.32	103.547
		125.101	119.081				130.943			106.785		129.574	130.73		98.485	115.826	118.757	119.051					103.483	103.464				102.091			87.8047		97.4475	102.799		90.0591	87.2751	100.862	104.946
		123.091	119.568				130.163			106.676		128.809	131.479		99.1851	106.62	111.952	115.189					103.976	100.119				101.72			86.8497		96.5143	101.452		90.6907	86.8851	97.8335	102.159
		124.775	111.163				130.569			98.6461		129.083	133.2		106.422	96.1259	117.537	116.98					103.781	99.2369				101.518			85.9062		102.035	103.255		89.67	77.8002	99.8763	104.324
		122.576	113.369				128.881			103.143		128.411	131.791		99.2425	95.3589	115.437	111.05					103.252	98.703				104.666			85.5438		99.2419	103.792		90.5664	78.0282	101.174	102.911
		124.461	119.803				129.672			102.148		130.574	131.931		97.4868	95.1263	112.854	114.572					103.028	98.7701				105.067			87.1285		97.4356	102.822		89.9289	77.9695	98.0232	104.351
		125.167	114.369				126.462			112.891		125.74	132.507		99.1515	106.096	111.904	115.964					103.759	99.5818				101.544			86.6215		98.013	105.28		93.2637	78.1592	100.418	101.662
		120.67	115.202				128.673			99.4638		130.339	129.877		97.6665	100.324	111.233	110.786					103.762	99.2495				101.616			87.3576		99.077	103.846		91.8792	81.2668	99.253	101.634
		136.755	113.23				127.731			110.227		129.5	132.304		104.168	95.1995		127.167					105.793	99.9869				102.026			87.2516		103.462	104.036		89.6948	79.1452		104.37
		135.975	116.86				127.937			107.635		128.161	132.252		96.2342	95.249		128.25					106.858	98.8702				102.439			95.9939		99.1309	105.85		90.3825	78.9185		104.815
		136.771	118.451				128.172			102.397		123.419	131.905		95.0291	96.1904		129.785					106.923	97.7301				101.186			86.2004		99.9889	102.539		88.0248	78.1638		104.582
		137.69	113.92				126.678			110.115		125.566	131.233		94.3896	95.1		126.197					105.979	100.486				104.285			87.4316		100.008	104.009		88.2034	79.7821		102.789
		137.083	130.57				124.976			115.333		127.607	131.526		93.0922	94.945		125.84					105.956	102.946				101.06			96.2597		98.5762	102.588		87.3905	77.8006		103.13
		136.961	129.214				125.472			109.167		122.632	131.658		92.6226	94.9618		127.513					105.817	104.318				104.172			86.4025		98.9978	105.328		88.6736	77.8992		102.314
		129.475	127.453				134.844			111.965		126.614	131.258		98.2794	94.7171		127.711					104.988	104.743				105.347			90.9018		100.752	102.679		91.187	77.9459		103.301
		134.591	127.569				137.294			113.284		126.634	131.078		98.8687	94.8949		127.221					106.07	104.95				101.493			86.005		98.9307	104.309		88.7907	77.8599		103.858
		135.69	129.325				137.018			115.255		125.061	130.328		100.109	94.8448		126.319					106.106	102.685				102.341			89.6039		98.7574	102.213		90.7191	77.7826		104.51
		132.966	132.156				137.696			112.703		126.158	129.215		104.855	95.0563		125.931					105.276	103.802				101.01			86.7616		102.044	103.165		91.8217	77.8803		104.396
		135.355	127.681				136.566			114.8		123.87	129.829		102.106	94.9356		128.699					104.805	103.469				104.683			88.947		98.6848	103.289		91.029	77.9184		103.541
		134.067	131.303				135.669			112.557		123.844	127.905		96.7677	95.3224		126.063					104.942	103.127				101.547			86.0373		99.1368	103.465		90.7741	77.8291		103.541
		135.523	129.424				135.843			110.456		132.328	128.616		92.8926	95.2416		126.701					104.751	103.796				102.453			86.3379		98.5224	103.734		89.7698	77.8189		104.832
		135.43	124.78				134.916			116.208		131.495	123.842		91.8056	95.2015		126.838					104.3	102.983				103.569			87.6393		97.276	102.655		88.053	77.9475		105.019
		133.483	128.58				134.577			117.828		132.208	125.017		100.829	95.2424		125.151					104.239	101.844				103.319			87.556		97.5655	103.974		88.341	78.595		104.385
		136.544	124.285				136.802			117.54		130.633	126.132		91.5069	94.8946		127.769					102.735	102.461				101.452			89.3402		99.3547	104.901		87.1297	78.0783		103.412
		135.558	124.813				132.565			117.638		133.225	126.146		95.3312	95.5191		126.537					105.558	100.825				103.331			87.184		100.534	105.434		87.8669	77.8407		104.753
		133.94	123.877				133.14			116.308		130.609	123.764		100.81	95.1226		124.969					101.685	101.587				102.312			87.8827		102.142	105.865		88.0335	77.8553		104.853
		126.697	125.273				132.666			115.485		134.212	119.025		90.792	95.1533		126.321					105.342	100.411				102.691			87.9267		97.8287	105.266		88.5791	77.8907		102.442
		129.992	124.599				133.148			111.652		130.528	122.422		95.3557	94.9038		129.323					103.997	102.002				101.026			87.4115		100.05	105.716		88.0517	77.8088		104.694
		127.044	124.182				132.565			110.607		132.219	120.617		103.685	94.8225		124.062					102.887	100.3				103.875			86.1637		100.707	105.224		94.0667	77.7826		105.357
		127.354	117.851				131.064			110.661		132.434	117.908		103.195	94.6397		127.219					105.006	100.168				102.818			87.4687		99.8168	105.547		94.0013	77.7961		102.678
		125.83	118.552				132.067			109.785		132.341	120.958		99.466	94.5125		125.082					104.044	99.9884				100.857			85.9524		103.55	106.113		89.6616	77.8046		105.418
		123.651	120.822				130.631			107.299		131.474	121.726		99.1457	94.69		115.88					104.725	99.8148				103.303			87.9026		100.323	105.472		90.1047	77.7133		105.541
		123.772	119.889				128.93			112.169		131.48	124.06		97.4994	94.5644		120.742					105.097	100.25				101.935			89.9856		96.7832	105.084		89.7141	77.7868		103.694
		123.299	116.877				129.666			109.736		131.497	125.496		99.5182	94.4474		122.204					104.223	98.5327				101.74			87.4654		100.832	104.773		91.506	77.8116		103.262
		122.699	115.98				128.103			112.099		130.343	127.149		98.1524	94.3481		117.618					106.266	100.664				100.734			87.682		96.7935	104.268		89.8491	77.8402		104.072
		119.313	126.715				130.749			100.444		130.721	128.311		98.5642	94.3145		122.007					105.37	101.504				99.4313			85.9756		98.7538	104.983		91.0967	77.8108		103.408
		119.655	120.255				127.248			99.7779		126.747	129.589		97.6592	94.1213		117.334					105.443	101.121				97.6455			86.1987		97.3825	105.14		90.5846	77.7737		103.957
		119.271	128.691				128.432			110.148		130.49	129.938		96.231	94.1698		117.709					103.814	96.9438				100.537			86.4704		102.774	104.399		89.772	77.8251		103.288
		124.536	120.495				128.508			106.061		132.232	128.693		100.882	94.2786		117.758					104.698	97.4288				100.317			86.4603		99.0409	105.973		88.4982	77.7499		102.847
		118.463	116.252				128.192			96.4954		130.441	130.392		94.5535	94.1393		114.578					104.542	98.9515				100.448			88.0004		100.904	104.832		88.0818	77.8272		104.334
		120.286	112.5				127.387			96.7853		131.917	130.934		95.6538	94.1907		114.061					104.1	99.3526				98.6882			88.981		98.8097	105.031		92.2914	77.8515		103.895
		118.22	116.009				127.402			98.2954		131.03	130.576		98.4199	94.0971		113.083					104.883	98.3315				99.2162			85.6501		100.335	104.213		88.6647	77.7835		103.051
		121.051	110.77				128.059			98.2827		130.342	131.292		94.6353	94.0965		111.086					105.209	99.3882				101.016			87.5057		100.543	103.259		89.9415	77.8202		102.208
		115.863	112.728				127.372			106.684		129.4	131.195		93.7541	94.0158		114.919					104.385	98.5266				101.684			89.811		96.6827	104.264		88.9488	77.8469		103.224
		135.777	114.28				127.71			96.5568		129.255	132.856		98.6477	93.901		129.802					104.325	101.354				103.327			87.444		101.099	103.675		87.8663	77.7016		104.597
		136.15	112.782				127.936			110.174		129.86	133.791		96.3437	93.6644		125.818					105.922	100.162				100.279			85.8123		100.685	105.262		89.7879	77.7594		103.052
		136.028	112.924				128.613			95.3721		131.851	132.987		95.6741	94.1671		129.046					107.583	101.392				101.373			89.1242		97.6292	102.759		90.7882	77.8304		104.058
		137.235	112.776				128.067			106.648		130.711	134.27		93.1403	94.0213		123.895					113.375	100.914				100.609			85.6667		103.06	104.244		88.3557	77.753		103.367
		137.131	124.275				123.849			94.4134		131.145	134.048		103.934	94.1857		128.16					106.474	101.05				101.262			87.8732		99.8756	103.844		88.8478	77.8099		103.075
		137.029	127.395				128.392			102.738		130.32	133.936		98.5122	94.2818		129.214					105.314	100.901				104.704			86.4535		99.5024	102.497		89.4744	77.7363		104.403
		136.986	123.564				135.032			103.154		131.415	134.836		97.2581	93.943		128.813					103.188	101.651				102.259			86.5122		99.5701	103.769		89.3974	77.7586		105.1
		136.896	127.493				136.035			102.567		132.231	134.086		102.541	94.0597		126.826					107.877	105.551				103.058			87.3833		98.9158	105.024		88.091	77.7759		107.145
		136.661	128.704				136.186			110.148		132.408	135.93		105.049	93.9087		125.356					108.074	100.026				104.854			88.5124		98.4066	104.709		97.0726	77.7948		105.429
		137.379	128.839				136.114			115.966		131.461	135.761		97.2871	93.9314		125.227					106.473	100.415				103.832			90.7578		99.5984	104.099		88.5614	77.7856		104.352
		132.982	128.691				134.408			114.536		128.206	128.728		94.7301	93.989		127.252					104.745	102.589				103.322			87.3059		98.3762	103.622		87.8994	77.7683		104.367
		137.244	125.754				132.472			112.495		130.128	133.951		98.1241	93.6464		122.681					104.957	101.024				104.137			88.2738		101.739	103.98		88.3682	77.7965		103.922
		137.411	128.275				134.869			115.65		130.622	135.029		100.622	93.9186		129.547					105.118	100.843				102.398			95.9077		98.6343	103.162		88.3528	77.7089		106.46
		135.202	129.491				134.646			112.67		130.704	136.191		109.731	93.7212		126.128					104.095	101.26				101.824			87.1188		101.035	104.474		90.3245	77.6468		103.925
		136.116	128.682				134.837			111.11		130.501	135.886		99.9952	93.745		126.179					106.283	100.914				102.133			85.9495		98.1996	105.42		88.362	77.7127		104.248
		127.941	128.177				134.559			110.656		128.562	128.218		103.111	93.7518		124.431					105.515	104.336				101.706			87.2546		98.4315	105.233		89.1804	77.7264		103.726
		133.827	126.009				132.846			102.639		127.532	135.543		107.706	93.6636		124.411					104.589	101.595				103.872			84.3064		97.3241	104.916		90.1239	77.665		103.51
		130.369	121.558				134.33			105.614		124.286	135.863		103.355	93.7144		125.053					105.519	99.0649				101.661			86.5705		98.5646	103.2		90.3977	77.7303		103.767
		132.65	125.741				132.332			105.912		127.957	134.371		102.944	93.6907		125.138					107.101	100.974				101.046			85.5509		100.48	104.239		88.381	77.7518		104.291
		131.904	119.387				131.946			102.706		128.566	134.524		94.7158	93.613		123.872					104.222	100.801				100.849			85.6673		98.4897	103.035		89.791	77.7278		103.742
		128.881	124.212				130.675			101.751		127.756	134.795		97.6059	93.758		124.067					105.18	100.657				103.444			85.4596		96.6531	103.248		87.9537	77.7597		103.981
		129.068	119.337				131.035			102.098		126.487	133.602		94.6192	93.8845		120.168					104.427	100.009				101.447			87.7937		98.9176	103.895		87.7772	78.0131		103.936
		129.426	122.353				130.329			112.266		124.956	132.782		98.5723	93.7542		125.133					105.061	101.464				101.507			86.9621		98.2149	102.726		87.74	77.7738		104.957
		129.108	118.242				129.466			112.654		126.427	130.059		92.4378	93.7722		123.001					106.001	100.457				105.576			88.4809		98.5266	104.504		87.3882	77.7631		103.359
		126.1	114.659				129.734			114.189		130.489	125.345		102.198	93.6742		122.075					104.393	102.712				103.146			87.5133		102.694	103.217		92.3919	77.7285		107.085
		125.169	118.548				129.903			111.943		127.588	125.958		96.9419	93.6849		121.648					104.538	100.762				102.119			87.6129		103.285	103.187		89.746	77.6985		104.409
		124.005	118.211				130.367			103.981		128.519	126.576		103.875	94.0143		122.874					104.451	98.6464				101.723			91.1835		101.901	104.224		88.0267	77.737		103.78
		124.112	111.997				129.019			103.997		129.761	125.076		95.303	93.7045		122.486					103.972	102.855				101.672			89.3068		100.414	104.51		89.936	77.7261		103.314
		125.288	112.452				130.7			107.1		130.768	125.476		108.033	93.9033		122.933					104.618	100.177				101.231			85.6975		101.136	102.8		87.073	77.7315		105.563
		122.954	112.827				130.119			107.009		131.092	122.521		108.184	93.9759		119.961					104.748	99.3592				100.737			87.7249		99.6977	103.64		90.4233	77.7148		106.543
		124.681	123.484				129.438			107.007		133.842	122.6		98.863	93.662		120.043					104.753	100.077				100.979			88.3069		98.1544	104.544		94.8986	77.7265		106.73
		122.287	111.616				128.484			101.141		131.431	122.788		93.0199	93.8719		121.196					104.83	98.7011				102.223			85.7403		98.4136	103.478		89.0799	77.7662		105.078
		118.338	126.736				128.175			103.32		133.615	119.937		94.1569	93.8527		117.434					103.413	102.191				101.079			85.75		97.8589	105.287		87.0538	77.741		105.004
		118.856	118.365				129.272			108.895		134.713	118.31		95.9274	93.8247		120.028					105.454	98.4912				99.0209			87.1673		101.943	104.361		88.8242	77.6934		105.038
		120.022	112.987				127.183			110.872		133.86	121.578		92.6799	93.6626		110.885					103.84	98.1967				98.6737			92.3226		96.8595	103.83		88.6556	77.7151		102.729
		121.853	110.88				129.222			114.757		133.667	118.885		92.0325	93.94		115.112					103.385	100.112				98.6276			86.7524		97.6465	104.376		89.1338	77.7484		103.621
		126.651	114.173				128.736			99.2372		128.656	132.198		93.2333	93.8648		130.567					104.863	100.214				100.928			86.0978		102.945	103.366		87.6473	77.718		104.357
		137.411	109.086				129.677			95.5924		132.572	131.974		94.8893	93.9412		132.632					106.47	98.4558				100.384			91.5928		101.145	105.545		89.6976	77.6927		104.383
		136.426	116.929				130.716			110.7		131.329	132.019		96.9664	94.0685		131.257					105.034	98.8407				101.685			86.7536		99.8487	105.213		87.564	77.7247		105.006
		133.729	115.218				128.188			107.007		133.149	127.427		92.7281	94.0341		125.135					104.782	99.3816				102.013			86.9856		101.476	105.042		88.8711	77.7525		103.452
		137.169	133.22				127.688			102.683		131.071	131.182		112.774	94.2993		129.028					105.957	101.33				101.808			85.3303		100.685	105.459		89.6875	77.7675		104.464
		136.416	131.831				127.343			92.9096		130.196	128.072		100.29	94.2241		126.402					105.71	102.427				101.38			86.1423		109.118	104.845		89.9873	77.7501		104.997
		136.261	134.324				134.961			102.43		130.425	132.286		92.6402	94.121		127.075					104.893	101.739				103.353			88.7439		99.4209	105.561		93.5379	77.7369		104.669
		135.311	133.826				133.592			105.6		130.639	133.452		97.5666	93.9523		130.786					105.282	102.572				104.615			87.3375		97.735	103.704		87.2581	77.6813		104.067
		134.399	134.332				133.647			105.013		131.148	132.184		94.7486	94.1068		130.647					104.758	102.066				103.442			86.3549		101.764	104.524		88.5555	77.7535		104.174
		136.616	135.276				132.605			106.822		132.236	133.614		95.492	94.11		127.251					105.173	101.363				104.977			90.9314		105.418	103.993		91.4282	77.7386		104.202
		134.71	136.492				132.497			103.476		132.836	134.365		99.5263	94.1558		128.699					107.127	102.441				105.359			87.4632		101.977	104.801		92.2278	77.7002		105.099
		134.501	135.372				133.597			103.7		129.649	132.805		98.6649	94.1791		123.227					106.805	100.453				104.724			86.2709		99.3021	106.408		87.9323	77.7344		103.921
		135.163	136.381				128.983			98.9815		129.852	133.394		91.9115	94.0606		126.354					105.176	101.063				103.933			86.1525		101.156	103.899		86.9925	77.7187		104.809
		136.734	134.114				128.177			97.9588		131.441	132.91		95.9411	94.156		126.47					105.373	100.758				105.006			86.8828		97.2349	103.79		87.5251	77.692		104.629
		135.027	128.259				129.82			97.8922		131.652	133.922		92.505	94.0729		125.114					104.468	102.823				104.933			89.0052		98.4257	105.303		88.3636	77.669		103.66
		133.773	130.654				130.736			100.971		132.164	133.604		109.241	94.0497		125.497					105.749	102.874				101.745			87.0329		101.055	104.581		86.635	77.745		102.597
		134.603	130.731				131.577			104.628		127.744	130.313		98.5316	93.9586		124.998					105.877	102.596				102.743			86.438		97.3514	106.804		87.0426	77.6929		103.965
		129.246	131.519				131.476			99.4127		126.63	129.865		106.327	94.0479		126.353					104.313	101.895				101.984			87.244		97.8268	103.899		88.0324	77.688		103.874
		135.597	131.345				131.912			102.369		129.855	132.532		99.5471	94.1001		126.158					110.631	101.407				103.619			86.4286		97.6482	107.23		86.3283	77.7201		103.511
		136.098	123.474				133.125			102.653		128.356	132.014		103.787	94.0161		121.706					114.528	101.26				101.025			87.3806		98.7115	104.836		86.8201	77.745		103.567
		131.004	124.774				131.84			102.782		128.505	134.278		111.977	93.8761		120.6					105.221	99.9589				102.931			86.5943		102.399	104.529		88.8359	77.7141		102.987
		127.861	127.142				133.29			103.896		129.179	129.582		110.82	93.9444		124.692					105.633	100.846				101.25			91.5426		99.6913	103.838		89.3379	77.7233		104.801
		129.637	125.476				127.216			99.1153		125.27	131.242		101.229	93.9837		122.566					103.356	101.071				102.924			87.1245		101.954	104.599		86.7513	77.7205		105.287
		129.891	123.398				125.849			103.897		126.047	132.052		103.124	94.0611		122.453					105.358	103.01				101.034			90.8827		98.2654	105.558		87.3183	77.699		103.302
		128.937	125.616				128.995			101.588		127.484	127.833		95.8646	93.9216		124.114					103.169	103.29				102.351			90.9146		99.0029	104.317		87.1967	77.6869		102.78
		127.04	124.436				128.846			106.051		125.283	132.165		100.242	93.9758		122.227					104.367	100.938				103.358			91.5179		98.882	103.979		89.0537	77.7042		105.254
		127.653	124.289				127.822			102.97		127.458	131.886		109.122	93.9729		119.354					105.29	100.873				102.967			88.7229		97.9244	105.179		87.7959	77.7233		102.95
		124.266	120.875				130.086			100.621		121.693	130.37		105.702	94.2231		117.584					105.715	101.907				101.762			90.1686		101.1	104.578		88.5086	77.711		103.231
		120.72	118.909				127.887			95.8332		126.583	129.439		105.566	94.1912		116.792					103.966	100.707				104.064			87.4001		100.965	104.281		91.7603	77.7675		103.618
		123.332	119.519				123.447			100.276		122.057	129.523		115.075	94.2533		118.178					106.608	100.531				104.557			86.36		98.2735	106.566		93.9252	77.6975		104.149
		119.182	118.219				126.409			99.4942		126.096	127.77		98.8175	94.2159		121.692					103.769	100.135				104.076			88.4		102.737	104.477		87.3115	77.7429		104.316
		115.657	118.174				124.413			100.707		126.604	126.818		109.478	94.0666		117.3					103.576	100.535				102.521			88.7695		99.0528	104.52		89.2136	77.7286		104.397
		115.863	119.792				125.596			99.197		122.517	129.743		109.047	94.1406		116.997					104.738	101.428				104.675			87.7059		98.0349	105.357		87.4525	77.7725		102.892
		112.844	116.471				128.409			100.754		123.534	129.254		97.3059	94.1887		120.823					103.847	100.724				103.132			86.7397		101.256	106.125		86.7912	77.7453		103.241
		116.384	110.846				129.022			99.2774		122.342	128.553		90.3776	94.2213		116.276					103.636	99.9149				102.05			87.1928		101.777	106.824		86.4024	77.7535		104.88
		119.166	125.008				128.625			101.987		120.515	126.728		96.963	94.1075		129.929					103.493	101.84				100.246			87.0535		101.471	103.994		85.6055	77.7281		103.588
		133.941	121.507				130.422			95.3206		133.285	123.99		104.608	93.9977		132.113					103.777	100.759				101.352			87.5173		102.59	104.299		89.6448	77.7122		104.105
		132.642	116.207				129.036			101.755		130.688	127.931		95.6607	94.3831		130.917					104.006	99.6048				100.543			86.3068		100.94	103.246		87.0865	77.7656		103.787
		135.346	109.21				128.036			99.7711		128.653	121.275		94.1452	93.9716		128.09					104.151	101.067				101.831			86.7739		102.943	104.991		89.7974	77.6825		105.515
		136.22	110.667				130.524			99.7605		131.998	118.55		102.399	94.0268		130.08					104.817	99.9316				102.515			91.4731		102.014	104.446		86.8696	77.702		104.751
		135.259	127.174				129.225			100.439		131.204	123.2		98.5118	93.9043		128.477					105.174	99.6911				102.339			87.5472		101.073	103.537		86.7721	77.7604		104.617
		136.104	130.421				130.606			95.4367		133.14	118.901		96.9975	94.0901		125.93					104.683	100.39				101.42			85.873		98.1076	104.254		88.4499	77.728		104.561
		136.005	130.549				133.255			104.595		133.22	125.876		99.3175	93.9069		123.97					105.711	100.681				116.698			87.159		96.8551	105.704		94.4312	77.712		102.583
		135.706	131.001				131.532			112.776		133.77	117.284		98.6969	94.0115		127.646					107.208	100.655				104.706			87.0643		108.502	106.287		86.3285	77.7179		102.905
		136.407	131.308				133.52			109.434		133.077	119.238		100.719	94.1178		126.419					106.352	101.15				103.344			91.693		105.786	106.28		90.7456	77.7013		103.226
		135.975	132.283				133.592			103.67		132.3	111.562		94.9056	93.7907		128.505					104.489	100.838				105.575			88.4985		98.3948	104.328		88.3746	77.7285		104.932
		134.755	130.851				132.47			111.951		130.24	115.668		99.5332	93.9713		129.418					105.084	99.9745				105.215			88.6397		102.116	105.188		90.5487	77.7173		105.061
		135.29	131.495				130.247			109.47		131.508	117.582		93.3489	93.7121		126.43					105.09	99.171				103.847			87.6604		98.3295	106.039		86.7769	77.7194		103.826
		135.169	125.841				131.795			109.362		124.964	132.932		96.5177	93.3889		126.982					105.142	101.381				105.034			91.8267		99.76	104.547		86.7367	77.7416		105.861
		135.492	131.15				131.6			109.995		128.06	132.912		97.3281	94.4462		124.314					105.385	101.079				103.878			89.84		97.9748	104.908		86.3403	77.7312		104.141
		130.046	131.165				131.187			111.412		128.774	129.005		100.332	93.1775		125.145					103.933	101.441				104.615			89.5254		98.4207	104.69		91.8979	77.6889		103.992
		131.971	130.74				131.806			107.732		128.625	131.381		91.4463	93.6055		124.574					103.604	100.89				101.325			90.671		102.851	107.065		86.3003	77.7175		103.771
		132.509	130.592				131.861			103.044		128.823	130.546		100.217	93.3551		123.161					105.172	101.52				100.34			86.766		97.1267	110.121		85.2024	77.7527		102.317
		131.811					131.63			102.686		129.709	129.961		87.842	93.2323		124.036					103.884					101.908			88.9537		101.423	104.728		85.2122	77.7355		105.095
		130.118					132.713			102.472		129.811	132.738		88.1273	93.4466		124.208					103.9					102.464			87.1307		101.249	104.279		85.2683	77.7475		105.928
		128.84					132.449			107.672		129.831	131.793		87.4305	93.0735		123.145					103.511					101.614			86.5434		99.5928	104.255		85.3121	77.6815		105.264
		128.956					128.989			106.797		130.805	126.329		89.5997	93.3909		124.441					104.449					106.509			86.9477		99.0651	106.433		86.116	77.7208		104.156
		128.125					132.241			101.013		132.41	127.801		92.3468	93.4625		124.441					102.545					102.803			87.9265		98.9113	104.353		85.9352	77.7695		105.667
		128.606					131.781			128.98		132.106	129.337		93.5415	93.0137		121.747					102.971					100.972			94.7519		99.1819	106.626		89.1925	77.6989		104.37
		127.85					130.605			121.458		132.474	129.646		86.5071	93.4809		122.293					104.371					103.315			95.5372		120.734	103.385		85.288	77.7135		105.187
		126.828					123.917			118.799		130.659	129.865		91.1401	93.271		118.702					102.795					104.652			100.689		103.246	103.67		86.3358	77.6996		104.596
		124.696					127.84			121.094		130.007	129.418		90.2875	93.1351		123.341					103.274					103.256			104.918		98.9945	104.614		86.3118	77.6753		106.775
		123.95					127.447			129.37		129.569	130.36		94.4389	93.1858		126.324					102.681					101.826			106.139		98.7211	103.791		85.5057	77.7192		105.792
		125.244					136.996			123.686		129.699	130.751		88.7178	92.867		114.419					103.358					119.923			93.0893		99.9903	104.17		83.9062	77.6805		104.669
		126.559					124.685			119.445		129.668	130.517		88.8622	93.4929		118.499					105.747					101.495			98.4301		103.689	105.775		85.3958	77.693		105.034
		122.757					123.979			125.2		129.815	131.568		89.4301	93.2295		121.286					103.138					102.886			97.1544		101.158	103.947		85.9586	77.7059		104.636
		122.913					125.851			122.782		130.612	130.93		89.1174	93.2927		116.14					104.847					104.264			90.5588		97.2217	105.729		85.2869	77.7219		105.853
		118.222					124.046			107.067		130.781	132.702		92.5156	93.4007		116.164					103.879					102.647			89.351		97.2701	105.768		88.9124	77.7279		103.173
		116.157					126.035			106.358		128.127	131.465		89.7952	93.2879		115.682					103.071					103.219			92.4834		96.9437	104.864		92.396	77.6589		103.095
		115.126					125.546			108.518		127.696	129.248		92.9576	93.6061		116.191					104.866					102.089			89.3914		98.2079	107.492		88.7742	77.7666		102.882
		112.749					124.146			104.775		124.11	129.588		102.344	93.2798		116.183					104.131					103.048			87.8875		104.176	104.389		85.6856	77.687		103.736
		119.637					124.409			108.534		125.774	131.884		87.8666	93.5127		115.609					103.602					105.72			90.9494		97.4698	105.114		85.1948	77.7161		106.762
		134.958					125.353			112.245		126.168	128.79		93.149	93.1339		131.389					106.198					103.305			98.6412		97.7368	104.438		85.4716	77.7409		103.79
		131.814					120.917			105.213		126.208	129.408		105.479	93.3848		130.63					105.101					103.449			91.8046		97.5291	105.13		85.9603	77.6898		104.393
		132.422					123.217			117.631		126.289	128.355		98.9525	93.5652		133.205					104.181					102.668			92.8058		97.0208	104.063		85.644	77.7454		104.307
		136.663					123.048			116.753		126.156	127.622		98.641	93.459		131.299					105.014					102.865			90.1179		100.631	104.77		85.562	77.7281		106.39
		136.851					123.595			107.803		128.367	125.319		95.002	93.2575		131.162					104.607					102.45			89.0016		104.137	105.744		86.1882	77.7152		105.608
		136.526					119.142			103.27		128.425	129.228		89.2486	93.1625		128.834					104.627					102.169			93.4312		99.2266	103.905		86.1127	77.6955		103.068
		137.368					127.761			109.63		124.135	126.238		97.5824	93.5764		127.279					105.615					104.075			90.3214		101.78	105.092		86.2341	77.7637		104.863
		135.583					133.471			111.528		124.138	124.989		99.6797	93.3533		127.446					105.428					102.833			89.5222		98.5652	104.572		85.9789	77.7283		105.544
		135.468					134.489			110.713		122.735	129.036		101.611	93.5467		126.9					105.785					103.354			90.6672		97.5732	103.58		86.6647	77.847		104.062
		135.902					133.554			111.443		123.477	126.617		110.561	93.8344		126.652					106.61					103.846			90.3354		99.6593	104.714		90.2786	77.7323		105.456
		135.195					133.006			107.466		126.293	122.036		97.0633	93.2139		128.041					106.156					100.685			91.3696		98.0538	103.384		96.102	77.7096		104.994
		135.256					133.479			106.853		124.117	127.848		93.5495	93.4544		128.81					106.165					101.39			89.5428		96.4392	103.161		85.8657	77.7101		106.44
		134.91					132.34			112.263		118.373	118.668		90.941	115.076		127.768					105.778					104.146			91.1909		97.8578	103.792		86.0191	113.29		103.466
		135.4					134.455			116.737		125.929	126.4		93.2774	115.847		128.844					105.844					100.563			90.8753		97.9352	104.945		86.2236	114.189		104.333
		132.237					134.98			120.947		127.42	126.605		92.7215	116.765		126.768					108.437					102.485			94.1483		101.334	104.329		87.6165	113.937		104.038
		133.466					133.881			113.815		128.625	112.39		92.581	116.434		127.17					104.272					102.135			90.6904		99.5023	105.931		87.1583	113.814		103.634
		134.16					131.731			109.327		121.833	114.724		90.4729	117.202		128.649					104.047					100.425			89.6195		101.782	106.012		86.0365	114.06		106.744
		131.975					130.893			110.676		128.765	125.015		89.3945	117.794		128.734					104.561					102.494			90.1953		99.4742	104.921		86.6247	113.082		105.778
		129.511					130.383			107.23		127.743	125.307		89.3185	115.407		123.719					104.735					101.46			89.803		100.95	104.409		85.842	113.766		103.124
		131.086					131.597			119.35		126.998	117.792		103.787	123.99		125.433					102.597					104.07			97.2911		98.0645	105.056		86.9803	115.655		104.473
		131.105					129.228			114.336		126.688	115.04		91.1133	113.066		125.593					103.248					101.144			89.8949		100.12	103.559		87.6432	111.641		103.599
		132.865					131.412			112.023		124.828	121.589		90.7447	114.546		121.251					102.953					101.47			90.9313		99.3884	105.743		85.6641	112.15		105.288
		129.11					133.351			110.453		128.483	120.829		87.6789	116.335		118.355					103.37					102.174			93.443		99.3449	106.495		86.957	112.515		105.107
		127.23					132.83			116.771		125.012	118.88		96.6027	115.719		118.832					102.639					102.924			96.4404		97.5225	105.681		93.3591	111.679		105.734
		126.13					133.295			110.069		124.654	130.655		91.8509	118.924		120.439					103.285					101.773			89.582		101.892	108.532		86.1497	112.069		103.621
		125.248					130.277			108.489		127.143	133.782		90.0155	115.996		118.684					102.971					104.477			89.8074		101.765	106.891		86.9452	111.343		106.118
		123.325					132.628			118.541		127.374	133.477		90.8414	111.045		120.069					102.425					102.281			90.0795		100.328	106.967		86.2568	110.761		104.26
		122.513					133.081			106.954		129.132	132.398		91.3517	111.66		121.435					102.346					102.992			89.8086		103.095	105.883		85.564	111.208		104.678
		122.664					131.627			111.235		129.414	132.92		100.982	111.458		118.241					102.535					103.843			93.117		97.4808	105.82		87.1589	111.175		103.624
		122.105					129.974			111.573		129.08	131.83		96.7064	111.548		118.666					102.676					103.961			90.0094		100.184	103.993		86.352	110.991		104.39
		119.278					129.844			112.464		128.988	131.845		95.0129	126.223		118.938					102.636					103.205			90.6972		101.776	103.94		91.6052	118.294		102.28
		116.401					129.181			114.073		129.159	131.994		96.9012	112.148		119.011					106.146					104.174			90.0198		97.8392	104.124		86.2544	111.88		103.863
		113.645					128.795			112.47		129.884	131.737		92.3717	124.943		118.897					102.85					102.165			89.6289		104.622	104.159		86.5385	119.483		102.994
		113.654					127.098			116.154		129.09	132.349		94.4285	118.607		118.895					105.156					103.755			96.451		98.1953	103.212		85.7952	114.08		102.582
		112.108					127.962			110.36		129.737	130.789		93.7753	114.056		116.523					103.151					103.701			90.161		98.9786	106.001		85.2442	112.592		102.279
		109.94					122.789			112.803		130.142	131.262		101.018	113.664		116.084					104.759					102.015			90.858		98.6169	103.76		90.6911	113.014		103.44
		132.317					123.368			112.753		129.209	131.342		90.0663	123.794		131.568					105.63					103.403			91.7513		99.0902	104.514		86.5445	119.168		103.549
		134.303					126.029			115.237		129.531	131.236		87.6852	117.111		132.267					104.951					101.593			91.3903		99.7518	106.03		85.3208	112.068		102.289
		134.669					123.796			111.997		128.155	129.627		91.0959	114.035		131.191					104.029					103.546			90.0499		98.08	106.078		85.3882	111.445		105.362
		134.981					119.411			112.355		127.752	132.513		88.9194	125.319		131.413					103.237					101.451			90.0008		102.758	105.585		85.6722	118.796		105.864
		134.999					127.643			117.698		127.429	132.086		96.2045	115.465		132.643					102.478					103.307			95.44		100.346	106.168		85.9827	112.276		104.902
		133.703					118.977			114.595		127.781	131.51		95.5792	111.933		130.585					103.404					101.835			91.9046		98.4852	105.122		88.4221	110.232		103.246
		134.752					134.18			107.365		128.112	127.831		106.401	112.1		128.909					105.35					102.678			90.0455		101.539	104.227		90.2652	111.588		104.063
		131.582					132.186			105.715		127.01	127.75		98.2629	137.014		127.828					106.809					104.647			88.956		99.431	105.382		86.5341	130.459		102.348
		132.542					133.953			100.478		126.43	127.27		93.6687	115.397		128.675					105.559					100.989			90.8451		98.5277	104.614		85.963	109.831		103.683
		134.808					132.947			101.213		125.763	127.017		99.8445	112.455		134.57					105.255					103.683			91.0755		99.752	104.239		89.1989	110.242		104.407
		133.694					133.865			102.283		123.013	130.775		98.2876	124.191		130.943					105.271					102.631			90.3987		99.3833	104.759		86.2546	113.487		103.673
		132.323					133.352			107.19		125.58	126.845		94.8039	120.441		125.523					106.086					103.99			89.0314		101.049	103.789		87.0397	111.818		105.617
		133.66					134.342			107.958		121.197	126.791		96.4297	135.074		123.069					105.884					102.561			88.8139		99.9	104.363		86.3247	128.047		105.085
		131.742					133.153			104.423		126.099	126.472		92.7461	111.731		119.869					104.775					101.06			91.7114		102.523	105.127		85.8617	109.667		103.768
		130.679					134.032			101.441		123.97	127.199		95.3262	128.053		119.609					104.893					103.428			89.1912		98.8187	104.762		87.7372	126.926		105.608
		130.61					133.94			107.581		124.635	130.008		94.0305	112.513		125.742					104.589					102.729			90.9498		99.1576	105.374		86.2627	110.897		105.81
		127.22					134.177			107.398		124.076	129.343		90.7575	120.648		120.136					104.1					102.667			89.3707		96.9908	103.683		85.6609	114.296		103.155
		127.944					133.89			104.768		130.212	130.861		90.495	112.943		127.712					103.744					102.71			88.6633		102.568	105.002		86.0426	110.943		103.484
		129.347					132.664			101.304		124.901	126.117		101.372	116.022		118.097					104.332					104.047			90.6651		102.838	104.119		95.9491	109.449		104.597
		127.818					132.527			102.91		118.8	124.655		94.2974	111.736		117.461					103.666					103.188			90.6605		101.137	105.205		85.9163	109.852		103.63
		127.428					133.298			102.398		122.027	127.003		101.77	115.07		117.55					104.467					102.886			90.2898		99.6108	104.181		93.318	112.002		103.333
		131.792					130.724			98.6032		124.572	128.094		90.9225	110.592		117.584					105.824					102.554			90.2315		97.4931	104.449		85.8173	110.901		105.392
		126.082					131.43			98.7305		125.289	129.287		95.3959	111.832		116.02					104.371					102.839			89.6131		100.153	104.869		87.9495	109.478		104.87
		127.751					132.953			109.899		123.877	127.321		90.9365	119.447		117.084					101.57					105.507			88.9911		98.6206	104.528		86.4126	109.873		104.416
		120.433					129.684			99.5355		119.426	117.591		91.4435	117.445		117.614					103.111					102.694			88.157		99.0711	103.444		86.2663	110.568		103.818
		125.747					129.149			102.723		124.307	124.85		88.6928	116.197		116.993					103.871					102.989			89.5789		98.726	105.04		85.3562	109.881		103.899
		116.561					127.191			103.766		123.951	125.274		94.1033	109.816		121.911					103.727					103.442			89.3224		100.683	102.321		85.5923	109.449		102.967
		115.862					125.496			96.8968		124.885	125.994		89.591	112.449		116.578					103.137					104.295			88.8608		98.2398	103.841		87.4429	108.012		104.515
		116.836					126.251			109.035		126.599	128.453		89.067	112.976		117.305					102.464					104.582			89.2999		100.51	103.677		85.4377	108.618		106.618
		113.879					127.982			97.9036		127.173	126.331		93.6459	116.347		117.013					103.498					102.013			89.879		98.5179	103.408		86.0212	109.998		106.445
		112.914					126.799			97.9098		127.949	126.979		94.3942	117.187		119.603					103.761					104.1			88.4001		99.6091	103.657		94.4495	109.217		104.332
		107.764					130.456			108.648		124.713	124.26		91.9454	114.245		116.764					104.005					102.689			90.8134		102.088	105.14		86.2949	109.614		107.145
		110.095					128.608			107.568		126.39	111.219		92.4719	112.05		114.95					104.21					101.925			89.3389		98.3343	104.311		86.3773	108.575		103.567
		109.549					127.406			103.809		126.805	123.546		96.8036	112.922		116.931					105.014					103.398			91.2586		102.944	104.214		86.1186	109.082		104.737
		110.349					126.821			103.902		124.225	114.745		96.0871	111.707		122.591					103.974					102.178			89.7169		97.9091	105.607		88.3386	109.014		108.957
		110.888					124.413			114.123		129.693	119.235		114.764	109.767		117.579					103.155					102.147			90.0543		99.0534	106.353		94.7634	108.209		103.854
		135.39					119.82			113.293		128.927	132.963		92.9215	111.556		131.126					102.185					103.632			90.5366		103.025	104.881		86.6832	109.999		104.776
		135.805					123.099			122.872		129.702	129.458		94.3549	120.373		131.437					102.826					102.087			95.3344		100.991	105.173		86.3532	109.32		105.066
		134.744					120.624			121.943		131.48	130.764		93.9398	114.125		130.156					104.274					102.441			94.6683		98.6815	104.596		87.1295	111.404		104.958
		129.42					118.848			113.799		131.655	129.063		93.6668	111.968		132.276					102.15					105.118			89.166		98.7904	105.447		92.0252	110.598		103.225
		135.131					119.366			117.75		132.081	129.87		95.0123	113.558		133.18					102.548					103.817			91.0498		100.771	104.795		85.4424	111.434		103.484
		135.396					115.335			107.298		129.931	127.433		91.8962	114.51		131.387					102.246					100.862			90.8299		98.3361	104.631		85.7281	111.312		103.294
		133.246					126.485			108.579		130.088	130.299		105.469	118.002		130.272					102.127					97.006			88.5157		99.9186	103.684		85.6611	111.632		104.156
		134.395					128.487			105.259		131.363	124.576		112.883	119.717		130.87					105.15					98.5336			89.7357		97.8204	103.54		86.2494	112.263		104.186
		135.183					127.239			109.291		131.369	129.343		111.644	123.342		131.782					105.343					99.1509			92.6245		102.403	104.811		85.6715	113.067		104.442
		132.962					130.924			106.147		132.452	127.937		99.7503	113.454		131.155					104.839					101.178			89.1813		97.524	104.782		86.0298	111.134		104.625
		133.669					132.403			105.398		132.006	129.17		108.728	111.788		132.848					103.539					100.454			88.9272		97.5721	103.1		86.4103	107.328		103.171
		126.731					133.288			105.184		130.147	129.22		99.4806	113.281		128.62					104.6					103.012			90.4822		99.842	102.339		86.5583	109.423		103.562
		132.564					132.347			106.127		132.21	129.131		98.2823	113.326		128.517					104.13					101.023			91.9006		98.3003	104.465		85.5955	108.828		103.247
		131.574					131.637			105.857		132.82	128.135		94.4606	117.465		131.183					103.612					104.174			90.8551		98.785	103.306		86.016	110.444		103.199
		130.169					134.795			105.996		130.561	129.56		89.6234	118.018		131.139					103.6					103.284			90.9251		98.9524	103.984		85.5512	112.554		104.601
		127.684					134.009			105.409		129.739	130.424		92.2211	116.086		127.24					102.76					100.127			90.9317		98.7072	107.501		85.167	110.641		105.985
		130.127					133.244			110.469		128.233	133.083		96.025	125.298		128.928					101.878					100.862			96.1441		100.465	110.224		90.0902	109.591		102.457
		128.482					131.837			104.736		130.813	133.837		91.4587	127.403		128.49					104.852					100.387			91.2877		102.657	111.075		85.5662	111.579		103.457
		128.111					134.871			108.266		128.943	134.85		89.0907	127.584		125.108					102.043					100.853			90.3578		97.3589	111.822		85.1779	112.946		104.222
		126.116					130.962			106.459		129.154	133.43		95.9358	124.847		125.435					103.961					99.8342			91.295		98.1009	112.653		85.8562	112.744		104.536
		124.33					131.106			106.254		127.957	133.606		91.9618	127.191		123.321					103.425					104.389			90.316		102.373	113.066		86.0676	111.278		103.18
		129.965					131.252			109.469		126.583	133.433		97.2086	126.486		126.42					103.174					101.243			90.5096		97.7968	109.983		85.9726	113.096		103.352
		124.677					133.001			106.033		125.647	133.082		93.0269	127.067		120.684					104.805					102.571			91.0876		99.3698	110.686		85.9436	114.117		103.44
		120.206					133.795			118.42		124.49	132.966		92.0969	127.716		121.856					103.437					101.964			91.4474		97.1905	113.635		89.2842	114.899		102.909
		118.227					132.161			115.179		122.742	132.508		88.3157	128.632		119.303					102.376					100.644			93.8908		96.9587	110.432		87.1466	116.569		102.858
		116.507					134.334			107.19		124.719	132.332		98.2211	126.558		128.55					104.034					100.918			90.7586		101.421	110.162		85.5895	116.906		104.18
		115.867					132.897			115.852		123.311	130.226		104.383	128.329		126.325					103.907					101.419			95.2238		98.9471	107.283		87.3052	116.741		103.775
		119.544					131.586			112.824		122.227	132.462		99.8371	127.629		127.542					101.904					103.145			89.8886		98.0731	109.755		88.0315	115.462		103.632
		121.78					131.221			101.75		123.951	131.228		107.822	128.596		127.078					102.703					105.038			90.2264		98.5666	111.074		85.9402	116.251		103.053
		113.813					130.622			107.351		124.103	128.936		105.791	127.701		129.716					101.655					102.029			90.643		97.7427	109.928		90.0696	115.581		102.939
		135.745					129.366			113.268		123.179	129.659		96.1395	130.356							115.779					100.349			92.746		99.2777	107.857		90.7408	115.145
		110.69					128.52			100.283		119.714	127.229		108.564	129.971							103.784					102.867			91.9927		102.77	112.203		85.7691	114.501
		108.838					127.492			110.966		123.092	128.948		103.877	130.032							103.961					103.369			92.59		99.4316	109.787		85.3671	114.516
		115.247					128.041			105.988		122.511	127.092		104.517	127.452							104.992					103			90.9053		98.203	107.027		95.9582	114.693
		116.515					127.497			103.759		122.391	131.623		97.9161	129.563							105.355					101.528			91.1223		98.7915	112.764		85.5138	114.887
		115.638					125.724			102.061		120.443	131.049		104.262	127.598							104.148					103.225			93.6593		98.776	112.214		85.3619	115.769
		134.151					124.9			107.828		126.116	126.807		103.616	129.311							105.258					102.755			92.5594		101.967	107.865		88.7615	115.696
		137.012					128.356			112.141		125.729	126.739		98.1454	129.632							103.481					103.678			93.316		101.034	108.183		85.3485	116.125
		134.999					122.311			117.994		126.06	131.289		100.332	127.108							103.783					103.655			97.2509		98.6315	110.77		85.397	115.62
		135.683					124.361			120.26		128.934	126.531		101.317	127.678							108.484					104.214			96.5973		97.616	108.099		86.4403	114.89
		134.059					123.9			119.053		130.792	124.751		99.5242	128.397							102.169					104.505			94.4964		100.927	106.823		88.5947	114.681
		133.877					121.587			109.356		132.49	123.719		102.703	128.479							105.689					102.481			90.7365		97.6329	106.198		86.6479	114.675
		133.893					132.913			107.208		131.779	126.408		106.509	127.919							105.781					101.32			90.5813		99.3747	108.724		86.4682	114.755
		134.402					131.762			110.999		130.646	122.706		101.922	126.049							104.008					100.912			90.0027		99.6846	106.807		87.7443	116.429
		131.876					130.778			108.89		131.66	123.861		100.92	128.112							105.011					99.8942			93.3157		98.8421	108.132		86.4194	115.24
		134.781					131.389			104.269		132.949	123.493		99.6793	126.846							107.845					99.1627			89.6827		98.9327	106.489		86.0755	114.117
		128.789					130.688			106.872		128.479	115.573		112.088	126.947							105.114					103.073			89.7592		96.6516	104.525		91.7772	114.584
		133.295					133.542			105.653		128.809	125.18		105.654	126.875							103.135					101.195			92.5165		99.8563	104.972		87.0681	114.123
							132.609			101.431		130.904	126.803			117.218												102.672			89.2899		100.977	106.696			116.997
							133.997			104.028		132.942	129.481			117.495												101.42			88.463		100.141	105.345			115.206
							129.984			101.77		129.624	128.665			116.02												104.445			88.9252		99.6353	101.999			115.558
							134.062			108.494		131.829	130.327			115.96												101.75			89.3317		101.191	102.119			114.197
							135.137			112.099		131.064	131.676			115.432												104.74			89.9755		99.8534	102.722			113.325
							132.609			103.282		129.881	132.089			117.315												101.58			88.7311		96.5144	105.511			114.313
							133.75			114.115		132.105	130.577			117.943												101.778			93.3332		100.582	103.94			113.556
							133.061			106.084		133.431	131.669			114.016												103.453			88.3466		98.3708	103.224			113.784
							133.432			100.748		131.662	131.541			117.441												101.846			90.1753		101.824	106.123			112.237
							134.11			103.729		131.191	130.619			113.071												102.047			86.5859		99.1361	104.768			111.084
							132.372			101.665		133.138	130.052			113.889												102.143			87.2789		97.3743	104.512			111.457
							131.774			95.8046		132.92	129.326			112.965												101.855			86.7422		97.5926	105.791			112.088
							132.972			107.307		131.597	128.895			110.987												102.363			93.1152		97.6326	104.252			109.821
							132.321			96.3676		132.606	130.325			111.765												103.472			87.8127		97.516	102.688			110.761
							133.628			92.4107		133.591	128.609			112.113												101.139			87.4242		99.4646	103.841			111.209
							132.681			96.0475		133.172	129.615			111.854												103.251			88.9071		99.4817	103.303			110.492
							130.615			102.241		133.382	130.154			111.785												101.974			87.8185		97.5657	103.697			109.796
							128.618			94.0967		132.255	129.309			112.039												102.24			88.4153		101.088	105.421			110.974
							130.756			93.5145		132.293	129.251			112.169												100.779			87.0799		100.267	103.657			111.559
							130.764			99.5858		131.751	128.817			112.428												101.685			87.961		100.506	104.672			110.35
							131.766			103.792		126.598	128.115			112.072												101.208			89.336		98.0277	103.926			110.998
							126.733			98.0469		127.185	127.669			112.731												100.625			87.2035		98.533	104.005			112.452
							127.222			98.7791		128.61	126.743			112.787												101.465			87.357		99.4249	102.865			111.327
							126.124			96.1942		127.541	125.077			111.057												103.17			86.6988		100.436	103.979			111.168
							127.679			105.53		124.994	126.191			112.813												102.167			91.2001		99.3317	107.387			110.918
							126.704			102.795		125.878	123.732			111.875												103.96			88.1476		97.4154	106.517			110.12
							127.496			101.365		126.81	123.919			115.209												103.311			88.1924		97.4432	105.22			111.939
							124.97			102.356		123.539	122.705			111.859												101.402			87.666		98.2691	105.525			110.727
							126.849			102.676		125.056	124.37			113.198												101.141			87.6236		97.6961	107.852			111.626
							124.004			104.674		120.604	125.421			114.781												101.344			102.783		97.3123	109.249			113.095
							133.812			114.16		117.914	132.009			120.822												99.61			88.349		97.557	111.406			113.247
							131.908			112.995		122.095	131.942			116.057												96.9022			91.0678		99.6622	111.428			113.31
							132.543			109.475		119.501	128.339			115.905												101.214			88.61		98.1029	111.256			111.973
							132.01			109.58		120.947	129.242			114.269												96.7024			87.1334		102.244	109.703			112.142
							131.032			108.448		120.883	133.477			111.914												97.7124			92.722		99.9416	110.928			109.841
							130.957			110.592		118.798	130.926			113.939												96.9031			87.3812		98.8744	107.762			110.584
												126.129	133.189			114.382																	99.7034	110.861			110.46
												132.927	133.419			123.223																	101.941	110.871			120.131
												129.759	132.507			116.53																	99.3196	108.245			108.92
												129.936	133.542			112.182																	100.985	110.822			110.357
												130.545	133.216			113.436																	100.468	109.051			110.035
												131.251	129.637			110.787																	100.072	107.061			108.564
												126.779	131.481			112.947																	99.5373	107.859			110.062
												128.472	127.26			111.829																	98.4176	105.19			110.393
												130.064	118.099			111.123																	98.9831	104.76			109.434
												128.486	113.399			111.495																	97.5217	102.494			109.869
												128.519	119.142			111.544																	99.7605	105.53			109.498
												130.489	114.747			112.064																	102.358	105.075			109.795
												129.008	132.065			111.707																	99.8352	114.9			109.208
												131.031	126.597			109.965																	99.869	103.305			108.059
												131.34	127.561			112.701																	102.279	102.278			109.687
												131.466	128.592			110.847																	98.5447	104.171			109.165
												132.126	127.34			110.961																	99.6096	102.451			109.156
												132.541	129.626			110.22																	96.7373	104.019			107.536
												132.858	130.322			111.222																	100.21	102.721			108.301
												132.804	130.208			109.249																	101.999	101.988			107.482
												133.133	132.057			110.65																	99.6374	104.558			108.455
												133.873	129.062			109.528																	98.728	102.986			107.845
												133.671	131.523			112.773																	99.8065	106.502			110.123
												133.194	132.691			108.832																	101.323	104.114			107.589
												131.117	130.739			113.865																	97.9872	105.964			109.99
												132.447	133.409			126.779																	98.7631	105.495			119.239
												132.615	133.333			111.024																	100.866	104.622			109.225
												131.271	128.684			110.185																	100.596	103.496			108.612
												131.839	129.517			112.718																	98.4678	105.705			108.808
												131.474	128.374			109.428																	97.7287	103.912			104.646
												130.798	125.153			129.446																	102.56	105.591			115.047
												129.678	126.886			112.873																	99.3736	103.882			111.288
												129.066	128.884			109.873																	100.036	104.032			109.239
												127.273	128.754			111.17																	97.3658	103.643			111.569
												126.641	128.605			110.595																	99.2319	102.861			108.997
												126.482	128.081			114.001																	98.2421	103.528			111.162
												126.154	125.885			111.21																	97.8022	103.908			107.844
												124.056	122.261			112.016																	101.665	103.542			107.468
												121.377	123.598			116.127																	97.5313	104.774			112.748
												125.138	122.042			113.908																	99.1288	104.239			109.385
												123.262	118.921			116.822																	97.3833	101.869			108.73
												122.473	115.543			124.198																	98.7665	102.746			109.874
												123.685	119.077			119.42																	100.132	103.317			108.183
												118.874	119.532			123.88																	101.667	102.121			110.473
												117.491	117.417			139.394																	97.605	105.906			112.87
												117.187	112.803			127.115																	97.3607	104.478			112.217
												119.102	115.311			126.709																	102.195	105.455			111.989
												115.52	112.761			128.53																	101.173	106.652			112.504
												129.885	113.062			130.313																	106.21	102.474			113.537
												126.415	111.329			127.581																	98.9878	101.794			113.87
												128.356	110.268			123.427																	100.138	102.673			113.712
												131.209	108.102			129.215																	104.952	103.379			113.954
												133.265	113.237			129.305																	99.8022	104.293			113.815
												130.558	107.946			130.57																	100.008	104.683			112.305
												131.881	108.504			128.952																	97.8954	105.211			114.976
												131.925	115.405			129.075																	98.4437	104.623			115.156
												131.465	107.63			128.051																	99.3532	103.778			114.652
												129.982	120.93			128.591																	100.28	108.28			114.705
												132.192	118.723			126.293																	99.0652	108.453			114.174
												132.004	126.865			129.779																	99.9091	115.358			114.143
												132.57	118.528			129.092																	101.224	105.827			115.061
												132.703	119.39			129.511																	101.522	104.581			116.069
												132.888	126.631			128.543																	98.7224	106.15			115.302
												135.471	124.375			118.674																	107.832	106.508			113.266
												133.494	123.49			128.485																	102.15	103.747			116.018
												133.213	124.574			123.675																	100.379	103.664			115.155
												133.629	124.377			125.115																	98.8932	103.679			114.967
												132.201	123.912			125.554																	101.04	105.59			114.785
												133.466	126.123			126.687																	100.044	101.389			116.889
												133.035	125.853			125.519																	99.2044	101.646			114.005
												133.82	126.723			125.867																	99.3352	100.997			115.515
												134.677	126.483			124.26																	97.2032	103.33			116.064
												134.346	129.445			114.582																	102.094	101.323			112.646
												132.393	127.771			114.085																	101.351	102.103			113.475
												131.684	128.79			113.183																	103.18	103.986			112.424
												132.092	124.496			115.433																	100.858	101.241			113.936
												131.562	130.882			121.471																	99.9744	103.356			114.439
												131.235	127.364			114.303																	98.867	103.233			113.899
												132.425	128.028			115.796																	99.5065	102.859			114.193
												125.484	128.522			114.971																	100.092	103.975			112.839
												126.897	126.783			114.47																	100.113	104.105			113.173
												127.611	128.593			112.231																	102.268	103.618			111.235
												126.964	128.046			112.176																	99.977	103.909			110.867
												126.747	125.25			111.78																	99.0528	103.783			110.231
												128.571	124.885			112.067																	101.676	102.787			111.017
												121.286	126.143			112.01																	99.8341	102.471			109.809
												118.583	125.112			111.029																	99.1994	103.401			109.581
												120.095	125.56			110.828																	98.2512	103.604			109.814
												119.374	123.642			112.318																	100.833	103.646			109.866
												117.696	124.602			112.448																	102.361	103.635			109.031
												125.354	124.086			111.905																	99.5812	104.457			109.346
												113.879	120.328			112.662																	97.3798	103.907			110.008
												113.74	122.428			113.955																	100.2	104.374			109.016
												112.422	120.951			111.925																	99.2882	104.736			109.359
												110.718	118.894			113.304																	97.7531	103.431			109.803
												114.554	114.285			111.51																	99.7912	102.058			110.166
												135.287	115.766			112.633																	100.095	104.917			110.785
												130.339	115.157			113.16																	99.5578	103.597			110.641
												133.04	112.523			113.291																	98.3784	102.59			110.069
												134.441	113.661			116.778																	99.3236	103.235			110.499
												134.719	110.269			113.807																	97.4009	102.449			111.025
												132.741	107.43			112.527																	100.275	102.707			111.385
												133.926	112.765			109.58																	96.972	103.605			108.818
												135.176	106.754			128.558																	99.5948	104.118			110.144
												134.14	111.091			110.936																	97.7263	101.82			109.254
												136.042	108.954			111.393																	99.5198	103.012			109.163
												135.255	119.305			112.093																	100.254	104.628			109.447
												134.681	113.985			114.877																	96.7085	102.344			111.175
												131.654	126.592			113.631																	97.0542	106.604			112.15
												135.172	128.004			111.658																	97.1349	105.593			111.48
												136.834	128.061			124.925																	100.126	104.617			116.01
												136.128	128.055			114.235																	100.287	101.479			109.931
												135.694	128.27			113.33																	96.5067	104.363			110.196
												136.338	131.515			114.498																	102.193	102.907			110.465
												136.169	129.8			113.289																	102.28	103.968			109.224
												135.863	131.764			112.764																	98.1186	106.594			109.173
												135.235	131.047			113.052																	98.5806	106.59			110.139
												136.397	131.62			113.627																	103.018	106.084			110.018
												134.385	131.206			113.127																	97.9851	103.517			110.499
												135.991	131.86			111.714																	102.587	103.399			109.87
												132.558	132.818			113.799																	98.966	104.381			110.54
												132.508	131.593			111.949																	101.167	103.005			110.868
												133.874	128.917			112.877																	97.7386	103.957			111.158
												134.232	129.446			110.991																	98.068	103.485			108.721
												132.632	128.919			112.419																	98.2825	104.643			110.199
												132.282	129.684			111.435																	99.982	102.665			111.021
												131.393	129.611			111.272																	100.624	103.183			108.971
												134.067	127.903			110.062																	101.299	103.819			107.857
												130.046	128.149			111.666																	99.1301	104.185			109.641
												128.704	126.286			111.645																	99.0446	104.963			109.747
												132.861	126.103			111.79																	100.788	103.407			108.529
												127.02	124.331			109.966																	98.6593	105.033			108.082
												124.23	124.908			110.479																	98.588	106.11			108.349
												126.332	127.859			110.8																	100.311	104.529			108.018
												125.65	122.451			112.883																	98.4412	106.945			108.14
												126.52	122.116			110.045																	101.41	106.029			108.382
												120.986	115.831			110.987																	103.199	105.045			108.053
												121.615	118.886			109.79																	98.08	106.937			107.257
												121.8	118.983			110.017																	100.315	104.648			107.823
												121.248	116.77			112.714																	101.972	106.704			108.84
												118.24	109.394			111.553																	98.5041	104.644			109.886
												111.438	109.627			111.388																	100.073	104.945			109.401
												127.315	107.168			111.403																	101.872	103.655			108.96
												113.284	105.399			110.365																	97.0786	103.602			109.157
												128.674	107.563			112.439																	97.9226	102.574			112.031
												134.192	108.494			113.391																	98.0055	102.552			110.106
												135.666	106.996			110.86																	98.3359	102.106			107.667
												137.78	119.975			111.897																	98.8061	103.092			110.458
												136.108	119.392			111.085																	98.9132	106.153			107.99
												132.941	124.024			113.698																	105.152	106.126			110.749
												135.435	117.897			115.851																	100.221	104.187			111.223
												136.184	127.085			116.516																	103.537	104.928			111.576
												135.361	126.414			116.419																	100.772	108.773			112.361
												136.983	124.679			121.17																	99.6695	107.27			113.921
												136.732	118.386			124.213																	99.3511	101.595			114.621
												137.69	120.188			127.477																	98.2103	101.411			116.852
												136.447	133.176			128.795																	99.8079	101.623			113.837
												137.367	132.929			127.191																	103.273	102.761			113.105
												136.024	132.891			124.783																	103.559	102.483			113.369
												134.813	132.61			123.708																	97.6423	103.961			113.453
												135.932	132.477			127.927																	99.3185	104.041			113.716
												136.686	130.758			124.946																	97.7004	103.973			113.433
												134.232	131.633			125.717																	98.4622	106.796			112.893
												137.16	131.804			126.994																	97.1653	108.925			112.812
												137.373	132.125			126.536																	100.73	110.687			112.237
												137.371	130.523			126.705																	98.7084	106.401			113.405
												137.159	132.29			126.548																	99.8357	107.526			113.306
												136.622	132.09			120.91																	99.7419	105.904			114.448
												136.956	132.527			124.222																	98.1977	109.149			114.136
												137.09	131.095			125.391																	97.6444	105.599			111.471
												135.898	130.408			125.154																	98.4246	105.004			115.167
												134.498	129.306			126.103																	98.2863	103.72			113.027
												132.14	128.334			123.454																	99.0485	106.536			111.857
												134.283	130.053			124.604																	102.539	103.509			113.181
												134.594	129.068			123.94																	103.546	102.941			113.671
												132.086	127.065			125.097																	98.5243	104.48			114.639
												128.985	129.187			122.627																	101.097	103.228			113.957
												134.083	124.378			122.7																	99.852	103.951			113.131
												131.39	123.157			122.794																	100.445	105.63			114.572
												129.653	123.528			115.581																	102.427	102.98			113.134
												128.616	124.318			113.783																	99.1267	103.524			112.11
												126.174	125.293			120.384																	100.03	104.923			114.979
												129.785	124.513			114.277																	102.304	103.429			112.404
												122.448	123.789			113.43																	99.6317	102.694			111.293
												124.465	122.176			113.996																	99.0117	103.249			112.28
												121.058	120.954			113.533																	99.1319	104.052			112.557
												121.054	121.813			113.519																	98.4111	103.426			111.144
												122.015	117.808			113.617																	99.4008	103.576			111.717
												120.077	114.578			117.792																	100.413	104.703			110.884
												120.751	112.87			114.812																	98.5951	104.09			108.878
												116.994	113.188			112.914																	100.244	103.438			110.149
												116.138	113.353			114.512																	99.3176	103.341			109.379
												132.99	111.687			113.53																	98.7539	103.839			110.411
												134.427	112.567			112.274																	98.6495	103.737			108.606
												131.526	109.276			113.656																	103.617	102.953			111.082
												132.967	111.943			111.858																	104.015	103.891			109.64
												134.649	110.423			111.352																	99.4345	103.756			108.743
												133.97	116.201			110.786																	100.304	103.892			107.906
												134.864	113			110.985																	98.2238	103.596			109.925
												135.957	111.183			112.891																	100.932	104.546			109.288
												136.213	114.431			112.864																	96.6533	104.09			110.535
												135.86	113.344			110.171																	102.055	103.63			107.863
												135.23	108.606			110.205																	96.5716	103.477			108.712
												135.702	110.629			131.818																	97.0497	104.171			110.922
												139.54	132.771			127.747																	110.04	104.394			109.001
												138.222	133.89			111.887																	106.02	103.591			109.565
												135.926	133.38			111.781																	97.1024	106.329			110.71
												135.804	134.008			112.236																	103.059	103.551			109.331
												136.811	134.701			109.283																	106.699	102.786			107.616
												135.575	134.562			110.531																	100.519	103.188			111.844
												133.323	133.586			112.43																	102.396	104.775			109.563
												133.506	132.884			109.796																	103.297	103.859			109.125
												133.724	132.691			110.617																	98.3624	102.077			109.582
												134.443	131.701			112.511																	99.7601	103.169			112.088
												133.814	132.37			110.479																	98.0145	103.953			108.425
												139.782	130.791			108.853																	104.264	104.226			107.949
												138.72	127.909			111.086																	106.963	104.481			108.912
												133.297	126.838			110.487																	98.1349	104.598			109.5
												131.182	126.08			110.446																	102.374	103.762			109.414
												135.411	127.043			111.379																	104.898	104.654			109.764
												130.643	126.207			112.601																	100.783	103.74			109.923
												132.907	125.559			118.391																	103.481	105.558			110.929
												128.827	127.052			133.679																	98.1911	103.522			112.182
												129.433	126.605			113.694																	98.2435	104.207			113.173
												140.564	126.187			115.79																	108.893	104.499			111.845
												129.065	123.947			113.802																	101.952	104.086			109.71
												126.647	125.142			112.99																	101.067	103.764			110.467
												126.741	124.349			115.983																	98.9418	104.832			112.431
												130.273	125.567			113.454																	101.62	106.238			111.932
												123.274	128.387			111.474																	99.5527	103.903			107.732
												129.096	124.265			114.785																	101.434	105.654			113.253
												127.774	126.702			113.136																	98.1064	104.379			110.04
												126.501	119.441			111.271																	96.8579	106.459			110.209
												130.115	118.943			121.238																	103.504	104.461			110.92
												126.524	115.364			110.805																	102.216	105.83			107.789
												127.038	115.689			113.536																	99.7919	104.581			108.765
												125.029	113.608			112.98																	98.9515	103.942			109.035
												130.591	112.029			112.06																	102.727	104.33			110.185
												125.39	112.997			110.695																	97.427	105.582			107.614
												124.764	118.048			113.126																	98.4282	104.393			109.551
												129.546	115.358			111.28																	104.124	103.053			109.194
												131.533	114.689			114.064																	100.262	103.411			109.167
												132.007	119.357			111.796																	102.689	103.997			109.385
												134.12	123.075			110.961																	105.243	103.932			108.245
												131.852	119.958			111.839																	101.417	102.935			108.36
												130.835	114.703			112.417																	104.785	103.401			108.923
												133.913	119.653			113.412																	101.865	105.234			107.893
												133.183	108.732			119.218																	102.521	105.04			116.763
												135.35	111.69			111.529																	101.763	103.325			108.795
												135.271	109.475			112.376																	107.262	103.756			109.656
												135.581	107.164			111.545																	97.4451	103.98			108.927
												135.06	107.418			110.651																	101.927	105.465			109.092
												137.69	127.671			113.798																	106.465	103.026			111.784
												135.833	126.898			112.232																	103.356	103.852			109.215
												134.413	128.908			112.922																	102.806	105.584			110.516
												136.374	129.523			114.614																	104.53	104.37			109.919
												139.468	131.731			116.597																	105.282	104.105			110.802
												135.657	127.471			114.486																	103.789	105.367			111.829
												135.947	130.121			118.821																	102.481	104.053			112.562
												136.197	128.004			122.835																	108.345	104.309			114.87
												134.836	124.929			124.082																	99.9767	104.064			115.752
												136.287	128.253			119.796																	104.455	106.01			116.137
												133.544	128.003			123.854																	101.066	105.746			115.242
												134.363	127.774			122.431																	99.7788	104.232			116.193
												134.779	126.518			123.299																	102.327	104.366			114.456
												127.506	127.718			123.629																	99.707	104.349			115.507
												132.569	128.481			124.878																	100.96	103.323			113.398
												132.447	125.372			123.945																	99.8674	106.627			116.22
												134.508	126.811			122.415																	107.022	103.328			113.22
												133.125	124.219			124.655																	103.676	105.198			113.37
												135.564	121.686			122.733																	104.909	104.591			113.39
												132.147	120.428			120.099																	100.555	107.447			112.236
												130.439	119.93			124.272																	104.543	106.611			113.421
												126.65	118.113			120.601																	102.603	105.308			112.458
												128.119	116.061			124.45																	105.088	105.237			113.796
												127.675	114.755			122.383																	102.494	107.583			112.623
												127.066	114.545			117.414																	97.6878	105.76			114.06
												130.289	113.273			119.053																	105.788	103.526			113.072
												128.276	115.626			120.302																	103.757	105.565			111.877
												128.992	113.54			122.14																	102.822	105.616			113.047
												130.48	121.282			120.751																	107.659	104.666			111.487
												127.823	116.776			122.157																	103.322	105.328			112.053
												122.611	118.918			118.683																	102.01	104.625			112.593
												127.55	117.592			118.699																	102.595	105.668			111.868
												122.766	106.95			118.797																	102.197	105.159			111.837
												133.1	110.858			119.185																	108.447	105.292			119.187
												124.875	112.296			114.953																	101.833	104.005			112.765
												129.944	112.824			115.93																	105.95	105.495			112.433
												129.153	110.22			114.066																	99.278	102.777			113.612
												129.007	111.01			113.355																	101.068	105.644			112.109
												128.164	111.853			116.307																	97.8002	105.248			114.139
												128.729	111.869			114.832																	98.653	104.459			112.993
												129.831	114.804			114.639																	103.316	104.248			111.707
												126.75	107.663			111.707																	100.077	104.449			111.033
												129.451	109.903			114.92																	100.335	104.197			111.943
												130.243	111.379			110.13																	99.2042	104.761			108.28
												131.631	112.371			112.266																	96.8162	105.644			109.834
												132.376	111.135			109.589																	98.4279	104.289			109.393
												132.65	108.013			111.005																	98.1017	103.867			108.924
												134.372	109.494			110.819																	98.0095	105.255			108.109
												132.574	131.056			110.364																	97.9013	106.878			108.127
												135.32	128.238			112.883																	98.1349	106.19			110.194
												135.019	131.872			113.026																	96.8511	105.855			107.759
												133.269	129.825			110.959																	99.2146	105.029			110.236
												134.297	130.719			110.418																	96.9962	104.399			108.396
												129.935	130.42			110.408																	99.3494	103.474			109.382
												133.29	129.722			111.691																	98.2893	103.294			109.955
												133.52	131.992			109.208																	98.5613	105.928			108.406
												132.728	129.954			108.7																	99.8812	103.498			106.215
												132.381	130.895			109.422																	100.513	103.66			106.523
												132.966	130.54			107.196																	99.4163	104.493			106.226
												133.069	130.318			109.846																	97.4309	103.011			108.273
												129.058	130.624			111.614																	98.4969	104.525			108.139
												130.995	130.208			120.93																	96.8243	103.548			111.603
												130.134	129.752			109.919																	97.0446	103.864			107.97
												127.628	127.371			111.493																	97.7789	103.604			110.673
												132.843	127.903			110.124																	112.294	103.238			109.349
												131.322	128.411			109.966																	103.717	106.037			107.585
												133.186	121.61			111.192																	101.773	103.954			107.628
												128.608	126.423			110.33																	103.802	105.619			107.88
												125.106	124.149			111.948																	98.0002	105.863			108.501
												125.991	124.601			108.943																	100.226	105.903			107.269
												128.546	122.38			111.53																	100.991	104.625			107.596
												128.376	126.593			109.708																	101.688	103.169			107.602
												127.184	120.66			110.509																	101.138	104.626			108.309
												128.937	119.671			111.013																	96.7916	104.667			108.25
												126.318	120.516			110.899																	97.3715	106.789			110.101
												124.372	124.521			109.425																	98.1481	106.36			108.166
												123.423	120.974			109.408																	106.034	104.245			108.31
												124.917	122.613			107.316																	99.2769	105.407			107.209
												127.385	120.695			112.072																	98.6327	104.564			109.525
												120.952	118.66			113.653																	97.5318	104.308			108.536
												127.384	112.392			114.129																	102.556	104.818			110.794
												119.849	111.309			114.198																	101.372	105.307			109.086
												120.839	115.47			110.51																	96.4198	103.716			107.062
												121.334	112.861			110.95																	99.2667	105.372			106.927
												128.54	111.242			112.7																	99.1342	105.28			107.551
												127.827	111.423			110.537																	98.8222	104.043			106.908
												127.234	116.275			112.609																	100.724	103.519			109.75
												127.693	113.549			114.378																	98.749	103.778			110.612
												127.732	115.949			115.745																	98.0388	103.334			112.056
												126.066	113.253			110.001																	99.6915	105.168			109.748
												127.388	115.443			114.575																	96.259	105.327			109.036
												127.376	118.194			111.096																	101.832	104.012			107.983
												126.58	115.378			112.75																	96.5442	104.869			108.566
												128.807	110.686			111.697																	100.623	104.154			107.959
												129.741	113.362			110.813																	98.1595	102.592			107.364
												131.253	109.076			110.969																	98.5715	103.814			108.424
												126.131	124.642			110.447																	95.2751	103.729			107.378
												131.119	126.473			113.243																	97.5325	103.526			108.443
												131.212	130.291			110.91																	99.5572	106.987			108.252
												133.499	126.09			109.392																	100.408	105.37			106.587
												131.881	129.812			110.175																	100.05	105.427			108.222
												131.989	128.685			113.237																	102.019	105.891			109.54
													130.852			112.22																		106.858			108.21
													132.148			111.398																		107.348			108.905
													131.924			111.508																		103.392			108.242
													130.008			110.141																		104.771			108.314
													132.582			113.761																		103.315			113.534
													130.07			109.793																		105.696			106.669
													129.966			111.703																		104.462			109.039
													129.702			113.123																		105.197			109.91
													130.326			111.806																		103.353			108.378
													129.665			112.897																		105.306			109.809
													129.728			114.278																		104.6			111.006
													127.191			114.42																		105.645			111.429
													124.655			115.816																		103.71			110.631
													128.552			119.127																		105.773			114.248
													129.161			124.401																		105.538			115.414
													125.413			125.891																		106.989			115.685
													123.612			122.973																		107.311			114.614
																121.079																					114.843
																124.517																					115.292
																124.356																					114.54
																127.973																					116.039
																127.535																					114.896
																127.302																					113.023
																128.764																					113.771
																128.679																					113.768
																128.201																					115.117
																126.147																					112.784
																127.908																					112.841
																125.96																					112.429
																127.438																					112.348
																126.671																					112.998
																125.634																					112.542
																121.432																					112.973
																124.698																					112.85
																123.914																					112.328
																119.643																					112.521
																123.614																					113.348
																117.972																					113.43
																126.565																					113.599
																116.743																					112.605
																118.261																					114.333
																116.351																					112.791
																116.02																					113.003
																116.179																					113.524
																116.224																					113.434
																116.447																					114.329
																116.146																					113.781
																114.83																					112.328
																115.676																					111.668
																112.028																					109.129
																113.066																					109.562
																112.563																					108.443
																113.447																					108.899
																112.107																					108.243
																112.77																					110.448
																120.384																					108.729
																110.68																					107.331
																110.791																					108.202
																111.058																					108.907
																110.918																					108.365
																109.775																					107.965
																115.395																					112.38
																111.923																					109.118
																109.436																					108.183
																109.415																					108.539
																110.984																					109.55
																117.001																					108.478
																114.48																					111.016
																108.45																					107.143
																108.906																					107.867
																124.119																					114.483
																111.005																					108.666
																108.161																					106.712
																109.393																					107.362
																118.746																					115.574
																109.385																					107.028
																114.633																					110.542
																109.92																					107.71
																109.978																					110.145
																108.5																					107.219
																110.112																					109.161
																119.566																					115.15
																111.902																					109.075
																111.787																					109.791
																114.805																					109.211
																115.34																					108.363
																112.355																					107.969
																114.734																					110.138
																108.973																					107.736
																113.222																					109.164
																107.992																					107.041
																110.204																					107.78
																108.741																					109.327
																111.633																					108.083
																123.596																					110.596
																112.623																					107.102
																121.873																					112.899
																120.529																					108.95
																111.837																					106.204
																126.31																					109.904
																114.129																					110.826
																116.573																					110.554
																110.741																					108.766
																111.872																					109.498
																113.005																					110.49
																112.994																					108.856
																110.462																					106.828
																112.888																					108.819
																109.885																					107.459
																109.873																					106.782
																111.287																					107.704
																112.692																					107.848
																109.633																					107.45
																110.756																					108.347
																112.393																					109.829
																111.266																					107.986
																114.349																					112.56
																113.415																					108.22
																112.711																					111.161
																112.384																					109.13
																113.194																					110.184
																116.021																					112.14
																117.791																					113.969
																121.35																					114.876
																120.051																					113.652
																120.477																					114.853
																120.825																					113.917
																123.566																					114.406
																123.93																					114.24
																120.888																					114.649
																125.267																					113.056
																125.267																					112.455
																126.862																					113.256
																126.953																					113.82
																127.689																					111.967
																127.205																					112.491
																124.024																					112.448
																122.249																					114.363
																125.779																					111.823
																126.262																					111.212
																126.042																					114.068
																124.262																					112.075
																125.938																					111.473
																123.526																					112.645
																122.549																					111.281
																124.339																					113.147
																123.749																					111.27
																114.709																					112.991
																117.823																					114.609
																115.729																					113.586
																121.181																					116.714
																117.675																					114.451
																117.145																					114.06
																131.695																					117.086
																116.863																					113.641
																116.666																					113.142
																113.722																					111.394
																114.191																					110.725
																125.997																					114.206
																112.427																					110.294
																111.913																					110.435
																120.443																					114.661
																127.734																					121.33
																134.87																					125.993
																109.321																					108.154
																113.466																					107.726
																115.167																					109.134
																111.38																					107.735
																111.311																					108.035
																116.544																					113.094
																136.491																					118.103
																116.505																					110.353
																125.877																					116.442
																122.83																					114.148
																111.649																					107.391
																112.143																					108.279
																110.76																					107.912
																109.43																					108.543
																109.026																					106.824
																124.085																					111.242
																112.818																					107.926
																118.33																					116.226
																110.042																					107.424
																129.88																					121.989
																126.344																					118.552
																121.772																					113.019
																126.391																					119.236
																124.381																					111.764
																117.339																					110.117
																117.106																					112.265
																113.533																					108.449
																113.155																					108.574
																113.097																					110.783
																113.758																					108.387
																113.498																					108.3
																126.048																					123.727
																116.343																					108.776
																114.557																					112.286
																127.861																					117.015
																112.355																					109.011
																110.464																					104.433
																122.312																					116.034
																112.512																					107.975
																128.654																					121.989
																115.762																					107.517
																122.95																					113.174
																118.702																					112.413
																127.248																					120.377
																129.564																					122.491
																127.14																					112.69
																120.897																					110.124
																115.84																					107.949
																111.559																					106.677
																113.162																					107.617
																129.52																					119.161
																120.825																					113.444
																113.769																					108.633
																115.208																					108.974
																130.526																					126.366
																116.489																					107.388
																114.463																					108.65
																117.152																					110.335
																115.169																					109.896
																115.136																					108.991
																127.068																					108.543
																123.877																					119.42
																111.999																					106.789
																123.181																					110.259
																113.439																					112.19
																119.233																					112.762
																115.853																					112.714
																118.167																					113.954
																118.902																					114.497
																120.685																					114.165
																124.087																					114.858
																120.627																					112.844
																125.57																					112.277
																124.664																					113.471
																125.212																					114.304
																123.76																					111.762
																120.094																					113.401
																125.746																					111.601
																125.877																					112.748
																125.836																					113.125
																126.545																					113.183
																126.433																					112.532
																126.337																					113.834
																125.866																					112.115
																126.714																					111.822
																127.818																					112.592
																126.669																					112.442
																125.999																					112.915
																126.645																					113.259
																126.044																					111.898
																118.748																					114.126
																115.32																					113.151
																115.034																					112.59
																116.333																					114.2
																117.43																					114.778
																117.81																					115.578
																117.031																					113.2
																115.817																					113.415
																115.007																					112.389
																113.835																					111.211
																117.656																					110.945
																112.769																					111.007
																126.488																					109.165
																112.796																					110.455
																112.234																					111.728
																114.412																					111.497
																114.188																					109.225
																112.107																					108.869
																112.025																					109.127
																113.784																					108.492
																137.205																					131.937
																111.923																					108.392
																140.283																					128.362
																112.155																					109.004
																115.101																					108.811
																119.797																					109.336
																132.948																					123.545
																124.798																					110.729
																112.131																					108.026
																113.413																					107.966
																113.234																					107.814
																116.506																					107.712
																124.605																					109.499
																112.913																					107.818
																120.01																					111.355
																126.258																					114.558
																112.986																					106.817
																114.687																					107.572
																126.392																					107.541
																114.787																					109.124
																121.17																					108.789
																122.171																					111.227
																121.38																					110.791
																113.339																					109.173
																127.722																					118.13
																124.794																					110.433
																117.112																					108.38
																110.722																					106.782
																111.146																					105.587
																120.996																					113.164
																114.79																					111.147
																135.272																					127.961
																126.28																					120.169
																126.072																					112.6
																112.345																					108.559
																119.164																					109.839
																115.977																					113.518
																110.056																					108.433
																110.917																					108.31
																114.153																					113.284
																117.706																					108.263
																114.295																					108.187
																122.293																					114.264
																111.53																					107.371
																112.837																					108.328
																117.425																					106.519
																119.228																					113.08
																119.044																					111.113
																115.304																					108.286
																111.097																					106.35
																127.29																					117.759
																113.992																					106.933
																113.448																					108.171
																117.327																					109.705
																116.791																					109.358
																114.951																					110.606
																112.81																					109.284
																111.677																					109.002
																113.849																					109.621
																113.173																					108.71
																110.86																					107.134
																115.088																					111.248
																124.192																					112.757
																115.341																					112.182
																117.311																					112.599
																117.032																					113.842
																120.587																					113.314
																122.676																					113.587
																117.775																					113.385
																119.383																					112.293
																123.15																					113.243
																119.32																					112.24
																124.244																					112.037
																125.562																					111.939
																125.159																					111.985
																126.448																					112.494
																126.621																					112.163
																126.158																					111.726
																125.82																					112.521
																127.494																					111.99
																126.677																					112.282
																126.979																					113.433
																127.108																					114.29
																127.903																					113.885
																127.956																					112.638
																127.188																					111.958
																122.417																					112.284
																122.723																					112.161
																119.814																					111.997
																117.283																					114.031
																114.31																					111.692
																115.557																					112.702
																115.879																					113.452
																116.141																					114.789
																114.522																					113
																117.74																					114.989
																117.221																					116.018
																114.433																					111.348
																114.676																					111.856
																114.608																					111.725
																112.812																					112.256
																113.174																					111.036
																111.57																					109.289
																112.722																					108.278
																112.463																					109.519
																110.47																					108.709
																112.568																					110.121
																112.905																					112.622
																112.244																					109.717
																111.887																					109.333
																110.618																					108.851
																112.968																					108.751
																110.75																					108.034
																111.664																					108.62
																112.249																					109.103
																127.247																					109.054
																109.799																					107.756
																111.869																					108.615
																112.157																					108.812
																114.883																					110.596
																118.271																					108.653
																110.648																					107.237
																110.776																					107.03
																122.666																					107.504
																111.08																					107.927
																109.8																					106.728
																111.593																					107.557
																113.759																					110.718
																110.752																					107.807
																116.961																					106.343
																109.652																					106.97
																110.715																					107.054
																112.806																					108.824
																114.285																					109.977
																110.75																					106.249
																110.933																					108.832
																110.481																					107.897
																108.791																					106.746
																111.556																					109.615
																110.389																					106.774
																115.745																					106.84
																119.19																					109.126
																113.742																					108.018
																114.481																					107.311
																118.768																					109.423
																124.355																					108.293
																113.59																					109.328
																111.275																					108.963
																110.333																					107.319
																109.717																					106.787
																111.072																					107.627
																109.348																					108.442
																110.91																					109.205
																115.409																					106.92
																110.595																					109.081
																109.501																					107.032
																109.225																					106.546
																111.629																					111.757
																116.758																					108.717
																112.542																					107.111
																112.558																					109.066
																114.362																					108.682
																111.105																					106.738
																111.167																					107.619
																111.542																					107.61
																110.929																					107.131
																113.317																					107.57
																112.472																					107.841
																114.209																					110.644
																114.389																					112.4
																118.651																					115.542
																122.506																					115.154
																117.235																					113.594
																118.169																					114.486
																117.59																					113.259
																117.584																					113.277
																116.347																					111.595
																117.136																					112.194
																118.229																					112.09
																117.861																					113.573
																118.446																					111.963
																119.729																					111.021
																119.202																					112.526
																117.349																					111.668
																121.731																					112.432
																119.655																					111.49
																121.631																					113.339
																120.426																					115.094
																123.097																					111.654
																124.188																					111.19
																124.468																					113.52
																123.8																					112.216
																124.761																					110.706
																123.891																					112.762
																120.954																					112.014
																122.873																					113.491
																121.359																					111.644
																113.448																					110.898
																115.104																					112.182
																121.009																					111.524
																113.774																					111.9
																113.834																					112.016
																115.664																					113.081
																120.445																					114.643
																115.742																					114.128
																115.894																					112.946
																112.648																					110.396
																113.536																					110.128
																111.02																					108.821
																112.136																					109.504
																111.683																					108.541
																111.402																					108.789
																111.223																					108.598
																111.56																					109.205
																111.421																					108.798
																110.877																					107.928
																124.46																					109.126
																111.389																					108.597
																110.356																					108.291
																110.12																					107.808
																113.438																					108.059
																111.752																					108.315
																112.985																					109.096
																112.527																					109.241
																111.61																					108.464
																125.825																					109.072
																111.743																					108.995
																112.702																					108.292
																113.91																					108.172
																112.406																					108.046
																111.471																					107.478
																111.22																					108.2
																112.223																					111.621
																113.047																					108.657
																112.309																					108.308
																111.871																					106.438
																129.392																					108.482
																113.568																					107.826
																110.812																					107.23
																111.911																					107.52
																111.044																					108.771
																109.966																					108.553
																110.462																					105.177
																107.388																					105.653
																108.902																					107.093
																108.697																					106.254
																113.94																					114.502
																111.804																					108.139
																110.192																					105.694
																109.54																					105.115
																115.703																					107.79
																111.949																					107.773
																116.487																					107.482
[truncated: 1,240 more rows]
